# Supplementary material for: Insights into magma ocean dynamics from the transport properties of basaltic melt
Source: Nat Commun. 2022 Dec 8;13:7590. doi: 10.1038/s41467-022-35171-y (PMC9731987; doi:10.1038/s41467-022-35171-y)
Supplement: Supplementary file 3 — Supplementary Datasheet 1 [file 41467_2022_35171_MOESM3_ESM.xlsx]

## Sheet: Simulation_Results
Sheet 1: Estimated pressures, self-diffusion coefficients, viscosities, and structral properties of model basalt melt as a funciton of volume (V/Vx; Vx = 3422.47 Å3) or density and temperatures.
V/Vx	Time (ps)	V (Å3)	r (gcm-3)	T (K)	P (GPa)	sP (GPa)	Self-diffusion coefficients					Uncertanities in diffusivities							Si-O coordination							Al-O coordination								O-T coordination (T = Al & Si taken together)
																			Average		Coordination fraction					Average		Coordination fraction						Average		Coordination fraction
						s.d.	DCa	DMg	DAl	Dsi	DO	sDCa	sDMg	sDAl	sDSi	sDO	h (Pas)	sh	Bond length (Å)	Coordination #	SiO3	SiO4	SiO5	SiO6	SiO7	Bond length (Å)	Coordination #	AlO3	AlO4	AlO5	AlO6	AlO7	AlO8	Bond length (Å)	Coordination #	OT0	OT1	OT2	OT3	OT4
1.4	128.088	4791.46	1.82194	4000	-0.191242	0.0304908	31.4618	31.4618	23.2318	20.6218	23.3018	0.40735	0.738015	0.463804	0.0982378	0.125795	0.00106	8.8904e-05	1.70919	3.76414	0.239664	0.673873	0.0574727	0.00129545	9.09091e-06	1.90093	4.01451	0.208663	0.557	0.20095	0.0216875	0.0005125	0	1.75343	1.5346	0.012713	0.483293	0.461554	0.0415622	0.000874781		Legends
1.2	107.942	4106.97	2.12559	4000	0.750149	0.0589565	23.4035	24.1435	16.9035	16.9335	17.7635	0.304741	0.277356	0.0713071	0.164767	0.144348	0.0017	0.000181999	1.71395	3.90208	0.164982	0.72605	0.09135	0.00281818	2.27273e-05	1.91039	4.20333	0.131975	0.558075	0.267325	0.0363	0.0016125	0	1.75937	1.59794	0.0104376	0.435403	0.501189	0.0517242	0.00123996		SiOX (X = 3-7) represents fraction of Si coordinated with 3, 4, 5, 6 or 7 oxygens
1	104.084	3422.47	2.55071	4000	4.65209	0.0452152	15.3094	19.5794	11.7594	11.1394	13.2794	0.103077	0.209142	0.107539	0.111799	0.166044	0.00228	0.000223622	1.72087	4.04011	0.101409	0.742923	0.142659	0.00619091	5.90909e-05	1.93069	4.6029	0.04545	0.422438	0.419775	0.103813	0.0074	0.000175	1.76004	1.65436	0.00942332	0.394587	0.529876	0.0644349	0.00167695		AlOX (X = 3-7) represents fraction of Al coordinated with 3, 4, 5, 6 or 7 oxygens
0.9	130.198	3080.22	2.83412	4000	9.15506	0.0437906	11.3125	12.6625	12.8625	9.37254	13.0425	0.139088	0.323061	0.201858	0.0439923	0.038775	0.00326	0.000418185	1.72907	4.20741	0.0619364	0.678377	0.237336	0.0190682	0.000104545	1.92369	4.72784	0.0314375	0.36665	0.452688	0.13965	0.0091375	0.000125	1.76874	1.73128	0.00652973	0.355128	0.542235	0.0927703	0.00331081		OTX (X = 0-4) represents fraction of oxygen atoms coordinated with 0, 1, 2, 3 or 4 Si and or Al
0.8	137.714	2737.98	3.18839	4000	17.2178	0.0634399	7.92155	7.72155	8.09155	6.87155	10.0415	0.138229	0.283312	0.209888	0.10125	0.0968556	0.00418	0.000316671	1.74225	4.47896	0.02805	0.527477	0.378418	0.0641045	0.00085	1.93435	5.13761	0.00955	0.196325	0.478787	0.278575	0.0352125	0.00145	1.78107	1.85215	0.00521081	0.293312	0.55397	0.139273	0.00809595			OT0	Free oxygens
0.7	140.086	2395.73	3.64387	4000	32.1886	0.0742386	4.72103	6.26103	4.77103	5.14103	7.42103	0.0575244	0.0898727	0.25113	0.0767511	0.022188	0.00766	0.00059061	1.7592	4.92865	0.00808182	0.276191	0.500845	0.207695	0.00690909	1.93891	5.69391	0.0010125	0.057375	0.339625	0.461888	0.129175	0.010625	1.79499	2.02766	0.00462568	0.216678	0.545443	0.213334	0.0195054			OT1	Non-bridging oxygens
0.6	177.464	2053.48	4.25118	4000	61.7792	0.158634	2.09886	2.22886	2.81886	2.47886	3.26886	0.0423581	0.101896	0.0311885	0.0151251	0.0195958	0.0193	0.00371645	1.76594	5.5554	0.00107727	0.0600182	0.371973	0.517618	0.0479909	1.90788	6.24523	7.5e-05	0.0075375	0.138162	0.510988	0.2902	0.050675	1.79726	2.28121	0.00258649	0.131634	0.499912	0.315586	0.0484257			OT2	Bridging oxygens
0.539154	168.3	1845.24	4.73095	4000	94.4823	0.247182	0.713065	0.823065	1.03307	0.893065	1.05307	0.0233825	0.030479	0.0276024	0.0224263	0.0273784	0.072824	0.0214219	1.76377	5.91317	0.0001	0.0112182	0.189341	0.680523	0.112473	1.88258	6.48398	0	0.00205	0.070675	0.468075	0.365138	0.0886625	1.79428	2.43202	0.000770078	0.0888815	0.462123	0.376837	0.0686095			OT3	Oxygen triclusters
0.5	329.116	1711.24	5.10142	4000	126.377	0.275258	0.0884703	0.12847	0.15847	0.11847	0.25847	0.0233825	0.030479	0.0276024	0.0224263	0.0273784	0.8205	0.130458	1.71728	5.9731	2.27273e-05	0.00608182	0.147118	0.721214	0.118718	1.83917	6.56094	0	0.0008875	0.0514875	0.448313	0.389062	0.105638	1.75649	2.50237	0.00174956	0.0703456	0.435986	0.411406	0.0767578
0.49	348.268	1677.01	5.20553	4000	136.59	0.539135	0.0745355	0.194536	0.114536	0.0945355	0.184536	0.0244694	0.0317383	0.0298426	0.0230456	0.025554	1.54268	0.304023	1.71061	6.05501	4.54545e-06	0.00270455	0.10095	0.745077	0.14125	1.8556	6.70748	0	0.0004125	0.0331625	0.391612	0.421438	0.140263	1.75131	2.52399	0.000160433	0.0731692	0.419247	0.422171	0.0805018
1.2	103.536	4106.97	2.12559	3000	-0.498937	0.10588	11.7076	9.25763	3.90763	3.44763	4.31763	0.104472	0.180942	0.117172	0.0468949	0.142908	0.00592	0.00127402	1.68868	3.96608	0.059985	0.90658	0.0307366	0.000193134	0	1.86644	4.10179	0.10174	0.703824	0.183095	0.0106223	0.00014059	0	1.72794	1.61074	0.00285672	0.410592	0.559758	0.0265421	0.000250695
1	228.616	3422.47	2.55071	3000	2.84367	0.0515645	7.13874	10.2587	3.32874	2.67874	3.57874	0.0625311	0.426815	0.130262	0.0389781	0.0665137	0.00658	0.000959905	1.68506	4.02865	0.0320999	0.906898	0.059576	0.00101111	0	1.87441	4.36139	0.0400056	0.595007	0.327934	0.0361316	0.000609223	0	1.73275	1.66099	0.00332856	0.378807	0.572065	0.0451509	0.000645109
0.9	255.566	3080.22	2.83412	3000	6.93265	0.0441339	4.88533	6.15533	3.47533	2.67533	3.92533	0.100845	0.0500868	0.0592158	0.034584	0.0302233	0.00664	0.000844247	1.68788	4.11809	0.0194727	0.847291	0.127855	0.00511818	0	1.89918	4.70214	0.01155	0.398662	0.469763	0.115975	0.004	1.25e-05	1.73336	1.70438	0.0019843	0.353575	0.583599	0.0597536	0.00108757
0.8	168.412	2737.98	3.18839	3000	14.065	0.0767426	3.26186	3.95186	3.11186	2.41186	3.40186	0.0301883	0.0767366	0.0381235	0.0238972	0.0594404	0.00888	0.00101238	1.69908	4.33449	0.00738182	0.679091	0.284955	0.0284364	6.36364e-05	1.91765	5.13086	0.0024125	0.1897	0.504537	0.28175	0.0210875	0.0005	1.74782	1.81125	0.00204847	0.293899	0.598016	0.102824	0.00320866
0.7	175.642	2395.73	3.64387	3000	27.128	0.132798	1.53242	1.89242	1.54242	1.41242	2.16242	0.0352769	0.0747151	0.037572	0.0246713	0.0343585	0.01922	0.00181238	1.73144	4.82116	0.00116364	0.348168	0.480214	0.169255	0.0012	1.91079	5.62375	0.00025	0.05305	0.361025	0.4982	0.083325	0.00415	1.78071	2.02734	0.00132906	0.204552	0.575574	0.202767	0.0155468
0.65	304.952	2224.61	3.92417	3000	37.8428	0.187156	0.806033	1.07603	0.916033	0.836033	1.22603	0.0106139	0.0179515	0.020571	0.0175537	0.0150769	0.04116	0.00502417	1.75457	5.25295	0.000145484	0.145543	0.463643	0.382622	0.00798341	1.8934	5.79097	8.75175e-05	0.0264428	0.281219	0.572965	0.113298	0.00592619	1.78965	2.16534	0.00146416	0.152874	0.552396	0.266119	0.0264208
0.6	309.164	2053.48	4.25118	3000	53.1678	0.144427	0.190689	0.230689	0.240689	0.170689	0.290689	0.00927631	0.0168805	0.00822371	0.00951403	0.0118423	0.23708	0.0355409	1.74882	5.53344	3.63709e-05	0.0556066	0.368606	0.562513	0.0131117	1.88428	6.04945	0	0.00803911	0.153881	0.63589	0.1854	0.0163658	1.79025	2.30309	0.000651864	0.097962	0.540245	0.320884	0.039301
0.575	308.054	1967.92	4.43602	3000	63.7144	0.251807	0.055158	0.085158	0.065158	0.055158	0.105158	0.0107865	0.0119178	0.0116126	0.00792929	0.0102288	0.96454	0.088517	1.75685	5.80393	9.09273e-06	0.0151849	0.210869	0.730055	0.0425812	1.87832	6.21207	1.25025e-05	0.00252551	0.0964943	0.619186	0.2508	0.0300935	1.7871	2.37477	0.000498186	0.0908253	0.503089	0.347403	0.0553831
0.55	315.126	1882.36	4.63765	3000	78.278	0.150457	0.0315757	0.0415757	0.0415757	0.0215757	0.0415757	0.00850921	0.0111489	0.00769126	0.00722757	0.00851956	3.20452	0.595613	1.74151	5.85315	0	0.00784248	0.177672	0.769095	0.0442725	1.86395	6.3175	0	0.00131276	0.0621249	0.600095	0.292158	0.0428336	1.76945	2.4048	0.000330998	0.0889946	0.470815	0.385996	0.0531303
0.525	418.338	1796.8	4.85849	3000	96.6192	0.291196	0.0217683	0.0317683	0.0317683	0.0217683	0.0317683	0.00604066	0.00848147	0.00702138	0.00573005	0.00634209	2.90022	0.284258	1.72428	5.90956	0	0.00480909	0.144959	0.788336	0.0596818	1.86782	6.58196	0	0.00025	0.0330125	0.461238	0.400075	0.1009	1.75396	2.41783	4.89742e-05	0.0772239	0.488885	0.373484	0.0594091
0.5	304.026	1711.24	5.10142	3000	120.363	0.13484	0.0129627	0.0229627	0.0229627	0.0129627	0.0229627	0.0047799	0.00678782	0.00857576	0.00710822	0.0076468	1.75936	0.255479	1.7104	6.00906	0	0.0013	0.102795	0.787023	0.103418	1.84973	6.4679	0	0.000325	0.034875	0.53515	0.358138	0.06925	1.7392	2.46304	2.02652e-05	0.073078	0.465088	0.389095	0.0710988
1.2	120.126	4106.97	2.12559	2200	-1.13973	0.12118	3.04011	1.92011	0.550112	0.390112	0.590112	0.102109	0.102839	0.0372335	0.0401392	0.0900664	0.04072	0.00869301	1.67163	3.9961	0.00894663	0.986009	0.00504419	0	0	1.82423	4.02073	0.0605786	0.858832	0.0795582	0.000952887	0	0	1.70827	1.6227	0.00116525	0.387216	0.599438	0.0121169	6.41731e-05
1.1	117.202	3764.72	2.31883	2200	-0.243184	0.125463	2.72399	2.23399	0.633991	0.433991	0.643991	0.0849459	0.0880438	0.0391961	0.0395271	0.0965067	0.0349919	0.00460562	1.67141	4.00387	0.00568608	0.984759	0.00954875	5.6804e-06	0	1.83038	4.13198	0.0231348	0.827746	0.14312	0.0059985	0	0.000175	1.70861	1.6312	0.00224099	0.378106	0.605923	0.0136689	6.07956e-05
1	346.224	3422.47	2.55071	2200	1.81054	0.0777126	1.81552	1.47552	0.545525	0.355525	0.505525	0.0324823	0.038638	0.0228613	0.0167529	0.0376755	0.03176	0.00327532	1.66753	4.01608	0.00348208	0.977057	0.0193588	0.000102247	0	1.83472	4.2365	0.0125906	0.753437	0.218898	0.0150275	4.68633e-05	0.000125	1.70661	1.64462	0.000236427	0.378986	0.596836	0.0238049	0.00013679
0.95	210.044	3251.35	2.68496	2200	3.39988	0.100763	1.16426	1.40426	0.624263	0.404263	0.634263	0.0522763	0.0574944	0.0264787	0.0253159	0.0570899	0.0296	0.00774918	1.66623	4.03195	0.00242553	0.963606	0.0335655	0.000403308	0	1.84071	4.30719	0.0113565	0.692796	0.273119	0.0226818	3.12422e-05	0.000225	1.70779	1.65544	0.000737991	0.371164	0.600176	0.0277684	0.000153678
0.9	358.716	3080.22	2.83412	2200	5.44543	0.0920886	0.839336	1.26934	0.609336	0.469336	0.649336	0.0453972	0.0289824	0.0195339	0.0130007	0.0292765	0.02874	0.00375839	1.66801	4.0683	0.00200518	0.929387	0.0669094	0.00169844	0	1.85228	4.51092	0.00423332	0.538084	0.400416	0.0569858	0.000265559	0.0002875	1.71709	1.69387	0.00207461	0.344559	0.611213	0.041728	0.000424831
0.85	220.552	2909.1	3.00084	2200	8.18495	0.112013	0.745662	1.08566	0.605662	0.455662	0.665662	0.0320099	0.040053	0.0264116	0.0239399	0.0440464	0.03348	0.00258703	1.67246	4.13606	0.00152235	0.868362	0.122651	0.00746404	0	1.87629	4.7672	0.00182767	0.359223	0.510122	0.127577	0.00124969	0.00035	1.72638	1.74008	0.000111459	0.32821	0.6048	0.0652438	0.00163135
0.8	244.274	2737.98	3.18839	2200	11.8532	0.122419	0.561297	0.711297	0.561297	0.351297	0.561297	0.025395	0.0327226	0.0159876	0.0196496	0.033133	0.0402	0.00586894	1.67765	4.21725	0.00101111	0.799431	0.180853	0.0187056	0	1.89016	5.07542	0.000671707	0.204918	0.517527	0.272088	0.00479568	0.0004125	1.72928	1.78847	0.000962597	0.296547	0.617511	0.0830164	0.00195728
0.75	202.082	2566.85	3.40095	2200	16.7923	0.168913	0.315868	0.415868	0.315868	0.335868	0.475868	0.0282334	0.0386574	0.0316019	0.0219904	0.0372153	0.0728	0.0237625	1.69061	4.40207	0.000693009	0.651837	0.292177	0.055293	0	1.89847	5.37188	0.000249938	0.101568	0.445389	0.432017	0.0204011	0.000475	1.74276	1.86288	0.000413748	0.252739	0.636045	0.105195	0.00556786
0.71	319.62	2429.95	3.59255	2200	21.0547	0.24689	0.195482	0.305482	0.215482	0.185482	0.335482	0.0191569	0.0232981	0.0135239	0.0120069	0.01694	0.13346	0.0207523	1.70653	4.65555	0.000210175	0.476614	0.390675	0.132416	8.5206e-05	1.90335	5.60904	3.12422e-05	0.0430674	0.347944	0.566577	0.0415521	0.0005375	1.76583	1.98928	0.000540405	0.204457	0.611025	0.173249	0.0106207
0.67	363.918	2293.06	3.80703	2200	28.3376	0.397833	0.0748285	0.0948285	0.0848285	0.0748285	0.134828	0.0101008	0.0144129	0.011598	0.0082153	0.0104408	0.71806	0.0934491	1.7295	5.02149	0.000102247	0.264354	0.449893	0.285253	0.000397628	1.89257	5.74742	3.12422e-05	0.0236035	0.272026	0.639137	0.063656	0.0006	1.78224	2.132	9.62597e-05	0.153781	0.581941	0.242629	0.0213173
0.64	342.416	2190.38	3.98548	2200	33.6711	0.267795	0.0320812	0.0820812	0.0420812	0.0420812	0.0720812	0.010856	0.0124925	0.0101638	0.00835521	0.01059	1.69159	0.264349	1.74474	5.28781	1.13608e-05	0.141345	0.431528	0.425059	0.00205062	1.89083	5.88105	0	0.00838853	0.192827	0.710916	0.0851193	0.0006625	1.78811	2.22305	9.4571e-05	0.138883	0.539835	0.281553	0.0383485
0.6	360.69	2053.48	4.25118	2200	47.3049	0.393753	0.0206812	0.0306812	0.0306812	0.0206812	0.0406812	0.00708514	0.00989507	0.00812914	0.00551245	0.00703918	5.28054	0.613596	1.74927	5.6207	0	0.0303276	0.326435	0.635489	0.0077083	1.8791	5.92917	1.56211e-05	0.00906023	0.18058	0.688422	0.116033	0.000725	1.78648	2.31243	9.30724e-05	0.10141	0.519283	0.34485	0.0339219
0.56	344.768	1916.58	4.55484	2200	66.9348	0.250167	0.0104271	0.0204271	0.0104271	0.0104271	0.0104271	0.00674624	0.00880706	0.00652218	0.00471153	0.00616885	8.61716	1.38162	1.73587	5.77778	0	0.0173479	0.209737	0.75104	0.0215344	1.8689	6.13115	0	0.00179643	0.0952574	0.688781	0.198575	0.0007875	1.76648	2.37161	0.000886603	0.0747566	0.521729	0.357387	0.0449685
0.54	350.422	1848.13	4.72354	2200	78.8157	0.168819	0.0104574	0.0204574	0.0104574	0.0104574	0.0104574	0.00573682	0.00799331	0.00674342	0.00448027	0.00600732	8.1457	1.23058	1.71876	5.81065	0	0.00465225	0.211805	0.751931	0.0314637	1.85996	6.12427	0	0.0048894	0.16071	0.58526	0.204652	0.00085	1.75421	2.40424	1.18214e-05	0.0804647	0.502108	0.352667	0.0621888
0.53	349.708	1813.91	4.81266	2200	87.626	0.413521	0.0106546	0.0106546	0.0106546	0.0106546	0.0106546	0.00524962	0.00720584	0.00580494	0.0041184	0.00563861	5.72726	0.982372	1.71059	5.80109	0	0.00632228	0.215514	0.749801	0.0274761	1.85462	6.2396	0	0.00107786	0.0958198	0.594648	0.279446	0	1.74063	2.37874	0.000597824	0.087213	0.490401	0.376982	0.0442474

## Sheet: RDFs
Sheet 2: Radial Distribution Funcion (RDF) at all volumes along 4000 K, 3000 K and 2200 K
Temperature = 4000 K												Temperature = 3000 K													Temperature = 2200 K
Distance	V/Vx = 1.4	V/Vx = 1.2	V/Vx = 1.0	V/Vx = 0.9	V/Vx = 0.8	V/Vx = 0.7	V/Vx = 0.6	V/Vx = 0.55	V/Vx = 0.5	V/Vx = 0.490		Distance	V/Vx = 1.2	V/Vx = 1.0	V/Vx = 0.9	V/Vx = 0.8	V/Vx = 0.7	V/Vx = 0.65	V/Vx = 0.6	V/Vx = 0.575	V/Vx = 0.55	V/Vx = 0.525	V/Vx = 0.5		Distance	V/Vx = 1.2	V/Vx = 1.1	V/Vx = 1.0	V/Vx = 0.95	V/Vx = 0.9	V/Vx = 0.85	V/Vx = 0.8	V/Vx = 0.75	V/Vx = 0.71	V/Vx = 0.67	V/Vx = 0.64	V/Vx = 0.6	V/Vx = 0.56	V/Vx = 0.54	V/Vx = 0.53
r (Å)	RDF	RDF	RDF	RDF	RDF	RDF	RDF	RDF	RDF	RDF		r (Å)	RDF	RDF	RDF	RDF	RDF	RDF	RDF	RDF	RDF	RDF	RDF		r (Å)	RDF	RDF	RDF	RDF	RDF	RDF	RDF	RDF	RDF	RDF	RDF	RDF	RDF	RDF	RDF
0.05	0	0	0	0	0	0	0	0	0	0		0.05	0	0	0	0	0	0	0	0	0	0	0		0.05	0	0	0	0	0	0	0	0	0	0	0	0	0	0	0
0.15	0	0	0	0	0	0	0	0	0	0		0.15	0	0	0	0	0	0	0	0	0	0	0		0.15	0	0	0	0	0	0	0	0	0	0	0	0	0	0	0
0.25	0	0	0	0	0	0	0	0	0	0		0.25	0	0	0	0	0	0	0	0	0	0	0		0.25	0	0	0	0	0	0	0	0	0	0	0	0	0	0	0
0.35	0	0	0	0	0	0	0	0	0	0		0.35	0	0	0	0	0	0	0	0	0	0	0		0.35	0	0	0	0	0	0	0	0	0	0	0	0	0	0	0
0.45	0	0	0	0	0	0	0	0	0	0		0.45	0	0	0	0	0	0	0	0	0	0	0		0.45	0	0	0	0	0	0	0	0	0	0	0	0	0	0	0
0.55	0	0	0	0	0	0	0	0	0	0		0.55	0	0	0	0	0	0	0	0	0	0	0		0.55	0	0	0	0	0	0	0	0	0	0	0	0	0	0	0
0.65	0	0	0	0	0	0	0	0	0	0		0.65	0	0	0	0	0	0	0	0	0	0	0		0.65	0	0	0	0	0	0	0	0	0	0	0	0	0	0	0
0.75	0	0	0	0	0	0	0	0	0	0		0.75	0	0	0	0	0	0	0	0	0	0	0		0.75	0	0	0	0	0	0	0	0	0	0	0	0	0	0	0
0.85	0	0	0	0	0	0	0	0	0	0		0.85	0	0	0	0	0	0	0	0	0	0	0		0.85	0	0	0	0	0	0	0	0	0	0	0	0	0	0	0
0.95	0	0	0	0	0	0	0	0	0	0		0.95	0	0	0	0	0	0	0	0	0	0	0		0.95	0	0	0	0	0	0	0	0	0	0	0	0	0	0	0
1.05	0	0	0	0	0	0	0	0	0	0		1.05	0	0	0	0	0	0	0	0	0	0	0		1.05	0	0	0	0	0	0	0	0	0	0	0	0	0	0	0
1.15	0.000135593	0	0	1.24527e-05	1.10687e-05	0	0	0	0	0		1.15	0	0	0	0	0	0	0	0	0	0	0		1.15	0	0	0	0	0	0	0	0	0	0	0	0	0	0	0
1.25	0.000459065	0.000379437	0.000210804	0.000115939	8.43169e-05	6.5584e-05	5.62129e-05	3.86481e-05	5.85524e-05	5.16451e-05		1.25	0	0	0	9.36855e-06	0	0	0	0	0	0	1.17105e-05		1.25	0	0	0	0	0	1.24402e-05	0	0	0	0	0	0	0	0	0
1.35	0.026257	0.0202292	0.0181031	0.0154701	0.0138713	0.0123912	0.0115544	0.0079081	0.0140006	0.0151429		1.35	0.00579684	0.00503157	0.00488863	0.00461841	0.00379537	0.00329627	0.00239811	0.00249441	0.00227569	0.00300984	0.00434725		1.35	0.00121959	0.000676283	0.00071288	0.000915654	0.000903629	0.000874569	0.000907618	0.000875172	0.000652876	0.000760622	0.000450943	0.000278549	0.000463751	0.000467486	0.000724842
1.45	0.46667	0.392626	0.33247	0.304856	0.274658	0.242144	0.218569	0.182757	0.256654	0.267893		1.45	0.278102	0.242754	0.231877	0.210256	0.17093	0.146237	0.122881	0.113892	0.117481	0.136842	0.174147		1.45	0.162687	0.149869	0.150212	0.155121	0.149028	0.144362	0.140229	0.128778	0.111674	0.084046	0.0739059	0.0539159	0.0651773	0.0741158	0.0875313
1.55	1.75527	1.50987	1.2817	1.18122	1.06697	0.956248	0.884666	0.838183	0.992325	1.02257		1.55	1.62325	1.40772	1.29165	1.15175	0.961527	0.862109	0.778618	0.763805	0.786072	0.848193	0.961659		1.55	1.65362	1.52142	1.46937	1.44158	1.37148	1.29634	1.2277	1.11659	0.985455	0.798873	0.725341	0.629872	0.695823	0.787593	0.832813
1.65	2.46926	2.16839	1.8679	1.70828	1.56692	1.44209	1.39717	1.4111	1.50051	1.51635		1.65	2.6123	2.23197	2.02552	1.79866	1.58874	1.51845	1.4916	1.50088	1.52997	1.57119	1.62994		1.65	3.12678	2.86746	2.63098	2.50276	2.36412	2.20222	2.05618	1.89658	1.76718	1.61971	1.56258	1.55912	1.62936	1.73897	1.72964
1.75	2.07257	1.84614	1.60027	1.48962	1.39441	1.33921	1.34379	1.39765	1.37508	1.36939		1.75	2.13774	1.7958	1.62916	1.48758	1.4325	1.44836	1.49193	1.52015	1.53341	1.50879	1.48215		1.75	2.35964	2.16327	1.93676	1.81264	1.70996	1.61565	1.51669	1.4754	1.4822	1.54548	1.57457	1.66134	1.65125	1.63905	1.58907
1.85	1.4442	1.28652	1.14455	1.07479	1.03847	1.03808	1.08076	1.1217	1.08597	1.07775		1.85	1.34248	1.13716	1.04937	1.01382	1.05216	1.0933	1.144	1.16129	1.15092	1.11491	1.06762		1.85	1.30075	1.19918	1.07307	1.01908	0.978485	0.955892	0.950182	0.976872	1.03247	1.13886	1.17895	1.21292	1.17494	1.10513	1.07193
1.95	1.01221	0.909562	0.822198	0.799824	0.797512	0.841231	0.906776	0.95108	0.978856	0.987375		1.95	0.854098	0.739381	0.709115	0.724792	0.78742	0.833014	0.865138	0.879557	0.885473	0.873681	0.876553		1.95	0.754597	0.707456	0.643766	0.626583	0.621876	0.638757	0.656688	0.694645	0.747515	0.816963	0.839709	0.839499	0.824892	0.791801	0.781761
2.05	0.792004	0.717506	0.676265	0.677356	0.7075	0.782248	0.896085	0.976294	1.07153	1.1009		2.05	0.63241	0.571696	0.576522	0.608872	0.690237	0.748558	0.79844	0.830778	0.872608	0.906519	0.968962		2.05	0.548197	0.517072	0.49163	0.486091	0.491359	0.510291	0.540457	0.577034	0.617878	0.671514	0.688042	0.720058	0.761464	0.77515	0.80866
2.15	0.693015	0.649905	0.63533	0.666384	0.726366	0.843581	1.00825	1.11813	1.23857	1.27116		2.15	0.555525	0.528651	0.551237	0.622113	0.742218	0.828628	0.915529	0.971342	1.03398	1.1105	1.1942		2.15	0.489857	0.464872	0.45679	0.458287	0.476299	0.501889	0.538372	0.589456	0.639636	0.710738	0.735932	0.840881	0.934953	0.985313	1.04951
2.25	0.691395	0.658572	0.674029	0.724802	0.815269	0.959953	1.15004	1.26034	1.34707	1.37386		2.25	0.556791	0.562752	0.607093	0.711509	0.878266	0.99411	1.11032	1.18262	1.23597	1.31351	1.3737		2.25	0.490965	0.476634	0.480547	0.491329	0.520578	0.560631	0.615701	0.698817	0.770874	0.881436	0.935035	1.09061	1.21157	1.27303	1.33737
2.35	0.752946	0.734868	0.770175	0.830604	0.937059	1.08203	1.24877	1.33011	1.35048	1.35718		2.35	0.644479	0.665574	0.730587	0.859373	1.0531	1.16549	1.27099	1.32252	1.3558	1.4018	1.413		2.35	0.560281	0.552728	0.572878	0.595729	0.637426	0.695939	0.765971	0.87676	0.974655	1.107	1.16945	1.30978	1.40915	1.44728	1.47609
2.45	0.872431	0.852694	0.889033	0.956259	1.05084	1.1686	1.27767	1.30633	1.27341	1.26604		2.45	0.80686	0.830804	0.90275	1.02122	1.18212	1.26901	1.33227	1.35445	1.35248	1.35644	1.32662		2.45	0.75463	0.744638	0.7625	0.792494	0.834415	0.896216	0.971818	1.07556	1.16872	1.2627	1.32362	1.39265	1.4299	1.43247	1.42005
2.55	1.00382	0.981761	1.0089	1.06476	1.13748	1.21235	1.24158	1.23197	1.16457	1.14328		2.55	0.998329	1.01467	1.06507	1.15636	1.24872	1.28662	1.29782	1.28942	1.26384	1.24273	1.19712		2.55	1.02132	0.992647	1.00279	1.03009	1.06205	1.10962	1.16655	1.23055	1.28341	1.32551	1.34898	1.34825	1.32148	1.29383	1.25623
2.65	1.11352	1.07995	1.09647	1.1326	1.17655	1.20186	1.17906	1.13289	1.05719	1.03223		2.65	1.14224	1.13845	1.17539	1.21893	1.2523	1.23966	1.21077	1.18311	1.14973	1.1222	1.07147		2.65	1.23943	1.20178	1.19009	1.19849	1.21864	1.24212	1.27642	1.28953	1.29974	1.28899	1.28343	1.23756	1.17267	1.12268	1.08259
2.75	1.16547	1.12616	1.13468	1.15388	1.17648	1.16906	1.10505	1.0393	0.962796	0.939365		2.75	1.21066	1.18839	1.20375	1.22042	1.20213	1.16481	1.11486	1.07589	1.04396	1.01804	0.969313		2.75	1.2935	1.24817	1.23314	1.2393	1.24835	1.2612	1.27391	1.25981	1.24723	1.20744	1.18215	1.10777	1.03763	0.987839	0.954167
2.85	1.16114	1.12419	1.12782	1.14059	1.14866	1.11959	1.03233	0.959949	0.893117	0.869409		2.85	1.17835	1.15922	1.17406	1.18016	1.1421	1.09038	1.03277	0.992182	0.962587	0.939621	0.893801		2.85	1.20056	1.17649	1.16503	1.1737	1.18676	1.19881	1.20844	1.18755	1.162	1.11601	1.08871	1.0066	0.947656	0.918391	0.89429
2.95	1.12531	1.09013	1.09671	1.10638	1.1063	1.06879	0.977656	0.902474	0.84779	0.830362		2.95	1.10656	1.09783	1.12011	1.12372	1.07932	1.03155	0.977826	0.941391	0.915794	0.886064	0.847244		2.95	1.07039	1.06924	1.0736	1.0924	1.10772	1.1224	1.13477	1.11917	1.09593	1.04997	1.02593	0.943852	0.895958	0.891397	0.875396
3.05	1.06816	1.04495	1.05957	1.0686	1.06238	1.0222	0.937408	0.866218	0.830038	0.814913		3.05	1.03253	1.04554	1.06802	1.07382	1.03224	0.988892	0.940627	0.909153	0.890885	0.850833	0.825101		3.05	0.980913	0.992426	1.01164	1.03426	1.04958	1.06546	1.08024	1.06599	1.04703	1.00557	0.9877	0.916695	0.868556	0.875286	0.872881
3.15	1.01956	1.00393	1.02078	1.03093	1.02756	0.988472	0.911519	0.854716	0.835185	0.828685		3.15	0.979835	0.998955	1.0252	1.03226	0.99469	0.956212	0.918149	0.892997	0.878237	0.839221	0.828397		3.15	0.942638	0.95249	0.978762	0.997866	1.01765	1.03118	1.04054	1.03065	1.01123	0.972712	0.961429	0.90556	0.855849	0.874572	0.871186
3.25	0.975326	0.967301	0.992203	1.00071	0.994906	0.959913	0.894498	0.857233	0.849093	0.849833		3.25	0.939625	0.96905	0.992585	0.996647	0.96395	0.933688	0.903912	0.886965	0.875131	0.847556	0.851034		3.25	0.916703	0.924464	0.953891	0.9736	0.991402	1.00206	1.00701	0.999843	0.979557	0.949307	0.939421	0.90303	0.864154	0.883511	0.878459
3.35	0.940389	0.940767	0.96615	0.974967	0.966332	0.935494	0.889956	0.865619	0.869325	0.873053		3.35	0.911218	0.942841	0.966552	0.968821	0.938509	0.91611	0.891546	0.880869	0.871919	0.856056	0.869263		3.35	0.885859	0.895757	0.926564	0.949624	0.967086	0.977356	0.97615	0.969409	0.954782	0.932881	0.920096	0.899663	0.878178	0.886321	0.879631
3.45	0.922254	0.923867	0.950249	0.956901	0.948574	0.922005	0.887245	0.878459	0.892968	0.900917		3.45	0.89076	0.927574	0.951485	0.947896	0.920772	0.902838	0.878922	0.874763	0.86539	0.860189	0.879937		3.45	0.856688	0.876558	0.910686	0.932644	0.947892	0.95751	0.953437	0.94753	0.934508	0.914452	0.89717	0.887708	0.885475	0.874529	0.873992
3.55	0.908857	0.91682	0.943424	0.947755	0.938839	0.915777	0.895833	0.900635	0.930114	0.945119		3.55	0.883604	0.922839	0.941452	0.936737	0.912685	0.896568	0.871287	0.872476	0.865796	0.873088	0.900577		3.55	0.84956	0.87286	0.910198	0.92946	0.942337	0.946408	0.93779	0.932343	0.920392	0.899049	0.875305	0.874044	0.881062	0.864303	0.875488
3.65	0.908529	0.916216	0.942759	0.946396	0.938569	0.919301	0.914937	0.93535	0.985559	1.00273		3.65	0.890149	0.928207	0.942335	0.934066	0.912459	0.89971	0.879711	0.887481	0.890681	0.908485	0.946385		3.65	0.860139	0.882198	0.918295	0.933551	0.943962	0.945705	0.934547	0.925828	0.912343	0.892048	0.865149	0.869834	0.89055	0.891666	0.913903
3.75	0.916333	0.928263	0.947044	0.952781	0.944532	0.933544	0.945663	0.982221	1.04116	1.06051		3.75	0.905907	0.939215	0.949472	0.940889	0.920951	0.91849	0.908296	0.92735	0.93817	0.967229	1.00679		3.75	0.881981	0.900417	0.935855	0.949449	0.953603	0.952226	0.940547	0.930515	0.915464	0.895185	0.871921	0.898583	0.933303	0.950108	0.978778
3.85	0.930863	0.942976	0.962184	0.966345	0.957664	0.952928	0.981593	1.0274	1.08586	1.09933		3.85	0.929574	0.958832	0.968536	0.958265	0.942007	0.944901	0.953614	0.979405	1.00216	1.03093	1.06716		3.85	0.915458	0.928944	0.9609	0.97259	0.970672	0.965233	0.956788	0.947121	0.932661	0.919522	0.902971	0.949071	0.991672	1.01783	1.0433
3.95	0.952506	0.96553	0.979932	0.982495	0.973114	0.973989	1.0142	1.06396	1.10879	1.11751		3.95	0.960125	0.987276	0.985687	0.975791	0.965701	0.978441	1.00463	1.03182	1.05892	1.08116	1.10696		3.95	0.961144	0.963737	0.992396	1.0014	0.996479	0.990179	0.978086	0.968186	0.9541	0.95434	0.95297	1.00653	1.05229	1.07152	1.08113
4.05	0.970242	0.983697	0.994025	0.996303	0.986624	0.993816	1.03861	1.08342	1.11007	1.11335		4.05	0.991575	1.01129	1.00609	0.992102	0.988191	1.00635	1.04328	1.06945	1.09425	1.10832	1.12194		4.05	1.00336	1.00807	1.02849	1.03175	1.02419	1.0137	1.00093	0.990809	0.978312	0.987441	1.00033	1.05074	1.09082	1.09615	1.09101
4.15	0.988938	1.00081	1.01117	1.00653	1.00019	1.00911	1.0526	1.08846	1.09552	1.09178		4.15	1.01975	1.03038	1.02269	1.00824	1.00786	1.02815	1.06784	1.08905	1.1072	1.1186	1.1138		4.15	1.04538	1.04481	1.05912	1.05786	1.0443	1.02935	1.01822	1.00544	0.999175	1.015	1.03949	1.07547	1.10589	1.10133	1.08598
4.25	1.00329	1.01508	1.01832	1.01578	1.01006	1.02086	1.05898	1.08251	1.07585	1.06945		4.25	1.03891	1.03954	1.03064	1.01556	1.01747	1.04202	1.07871	1.09029	1.09828	1.11025	1.09695		4.25	1.07197	1.06834	1.07287	1.07079	1.05239	1.03524	1.02588	1.01552	1.00989	1.0391	1.06728	1.08424	1.09803	1.0944	1.07435
4.35	1.01086	1.02036	1.02455	1.01975	1.01434	1.028	1.05891	1.06844	1.05373	1.04486		4.35	1.04136	1.04159	1.03008	1.01747	1.0272	1.0476	1.07738	1.08056	1.08438	1.09442	1.07711		4.35	1.07319	1.06846	1.06746	1.06029	1.04641	1.03112	1.02324	1.01869	1.02102	1.04771	1.07845	1.07987	1.07965	1.07976	1.06191
4.45	1.0142	1.02301	1.02338	1.02003	1.01876	1.03057	1.05377	1.05321	1.03261	1.02421		4.45	1.03455	1.03663	1.02649	1.01694	1.03166	1.0512	1.07126	1.06867	1.06645	1.07192	1.05367		4.45	1.0576	1.05703	1.05369	1.04751	1.03392	1.02064	1.01799	1.01841	1.02602	1.05349	1.07988	1.07367	1.0586	1.06294	1.05057
4.55	1.01226	1.02295	1.0228	1.01974	1.01798	1.03251	1.04585	1.03642	1.01124	1.00591		4.55	1.02563	1.02773	1.02041	1.01735	1.03382	1.04873	1.06098	1.05391	1.04856	1.04929	1.03417		4.55	1.03134	1.03722	1.03583	1.03139	1.02248	1.01258	1.01304	1.01758	1.03253	1.05603	1.07504	1.06381	1.04826	1.04367	1.04742
4.65	1.0094	1.01827	1.01913	1.0167	1.01945	1.03177	1.03588	1.01919	0.991954	0.986289		4.65	1.01781	1.02238	1.0147	1.01837	1.03508	1.04719	1.04961	1.03997	1.03416	1.02287	1.00876		4.65	1.01434	1.01954	1.02481	1.01978	1.01413	1.0075	1.01206	1.02	1.03639	1.05492	1.06226	1.05361	1.04094	1.0273	1.04026
4.75	1.00806	1.01446	1.01672	1.01541	1.01923	1.02712	1.02708	1.00241	0.971842	0.966054		4.75	1.01486	1.01707	1.0124	1.01755	1.03348	1.04006	1.03514	1.0238	1.01423	0.99454	0.983288		4.75	1.00401	1.01247	1.0194	1.0142	1.01035	1.00738	1.01242	1.01988	1.03715	1.04975	1.04803	1.04052	1.03299	1.00988	1.0201
4.85	1.00612	1.0153	1.01606	1.01339	1.01801	1.02464	1.01053	0.984192	0.952258	0.947769		4.85	1.00931	1.01595	1.01097	1.01645	1.03046	1.03104	1.01799	1.00676	0.992987	0.968605	0.956659		4.85	1.00187	1.01136	1.01701	1.01386	1.01023	1.00933	1.01448	1.02247	1.03508	1.04061	1.03431	1.02216	1.01163	0.98963	0.99035
4.95	1.0026	1.01344	1.01169	1.01155	1.01482	1.01746	0.997011	0.967033	0.939289	0.935275		4.95	1.01006	1.01395	1.0118	1.01634	1.0231	1.01737	1.00041	0.984881	0.967351	0.946473	0.934847		4.95	1.00769	1.01565	1.02072	1.01392	1.01201	1.00955	1.015	1.0206	1.03056	1.02792	1.0152	0.99854	0.986436	0.967107	0.960744
5.05	1.00429	1.01146	1.0124	1.00959	1.01181	1.00903	0.983772	0.954279	0.933949	0.92986		5.05	1.01169	1.01273	1.00961	1.0127	1.01471	1.00395	0.979627	0.965758	0.945793	0.930593	0.921819		5.05	1.01145	1.01766	1.02225	1.01425	1.01209	1.00914	1.01245	1.01751	1.02077	1.0119	0.994548	0.974169	0.95877	0.947387	0.93944
5.15	1.00196	1.00957	1.00826	1.00685	1.00715	1.0003	0.971952	0.944593	0.936681	0.936117		5.15	1.01011	1.01294	1.00752	1.00827	1.00431	0.99002	0.963212	0.952136	0.930074	0.923465	0.921053		5.15	1.01566	1.02128	1.01864	1.01285	1.00962	1.0062	1.00942	1.01008	1.00797	0.994499	0.976557	0.954051	0.936186	0.934621	0.926907
5.25	1.00307	1.00619	1.00566	1.00227	1.00098	0.991307	0.965711	0.944827	0.948528	0.950281		5.25	1.01022	1.00793	1.00272	1.0024	0.993552	0.976628	0.951243	0.942878	0.926688	0.92683	0.929354		5.25	1.0154	1.01944	1.01549	1.00744	1.00723	1.00146	1.0017	1.00118	0.995726	0.979149	0.963409	0.940645	0.926169	0.929559	0.925517
5.35	0.999715	1.00497	1.00184	0.998928	0.996455	0.985826	0.961605	0.950288	0.964092	0.969227		5.35	1.00602	1.00518	0.998752	0.99639	0.983046	0.970062	0.946617	0.942334	0.933045	0.938084	0.946175		5.35	1.01296	1.01333	1.00779	0.999952	0.999692	0.996228	0.994799	0.989938	0.984442	0.966597	0.954587	0.938651	0.926555	0.939635	0.934894
5.45	0.998469	1.00235	0.999347	0.996462	0.991293	0.98097	0.963926	0.96076	0.983503	0.990231		5.45	1.0018	0.998815	0.994275	0.989613	0.977478	0.964338	0.946794	0.948947	0.947613	0.953781	0.967453		5.45	1.00408	1.00646	0.998765	0.993928	0.994924	0.990647	0.985934	0.9823	0.974572	0.960543	0.952533	0.943224	0.939656	0.957769	0.950241
5.55	0.996861	1.00012	0.995036	0.989821	0.987448	0.979084	0.968006	0.973072	1.00256	1.01004		5.55	0.997784	0.99306	0.990592	0.983477	0.973365	0.964516	0.95491	0.959804	0.967165	0.973495	0.990751		5.55	0.998806	0.999709	0.990349	0.985022	0.984894	0.982392	0.981267	0.976387	0.971378	0.960593	0.955829	0.95398	0.959006	0.979424	0.971271
5.65	0.994184	0.995489	0.991015	0.988635	0.985525	0.978535	0.97548	0.987369	1.01913	1.02712		5.65	0.991127	0.989892	0.985521	0.981349	0.972815	0.967753	0.967161	0.974863	0.985418	0.995587	1.01234		5.65	0.988276	0.990835	0.984043	0.980781	0.981234	0.980167	0.976671	0.973888	0.969398	0.963784	0.962309	0.968046	0.981547	1.00196	0.990019
5.75	0.992142	0.996365	0.989276	0.987178	0.984176	0.980773	0.983812	1.00313	1.03235	1.04006		5.75	0.990544	0.985602	0.983206	0.979067	0.974333	0.973686	0.980044	0.98893	1.00258	1.01573	1.02995		5.75	0.98342	0.987067	0.979921	0.978204	0.978579	0.977326	0.974781	0.971737	0.970018	0.969755	0.973691	0.982088	1.00328	1.01868	1.00818
5.85	0.990373	0.99164	0.987333	0.986791	0.983739	0.983473	0.993274	1.0166	1.04187	1.04787		5.85	0.98791	0.983093	0.981834	0.979981	0.97785	0.981219	0.992671	1.00229	1.01716	1.03054	1.04127		5.85	0.981653	0.982894	0.977714	0.977359	0.976791	0.977418	0.973381	0.974848	0.973832	0.976812	0.981776	0.995085	1.02033	1.03252	1.02813
5.95	0.990364	0.991744	0.987612	0.98626	0.985515	0.986337	1.00334	1.0275	1.04627	1.04867		5.95	0.98838	0.984307	0.982904	0.981294	0.98512	0.991411	1.00688	1.01548	1.02996	1.04096	1.05057		5.95	0.981992	0.982835	0.977394	0.978999	0.977182	0.977374	0.977152	0.979353	0.979746	0.985005	0.992039	1.01002	1.03668	1.04097	1.0455
6.05	0.987481	0.993097	0.988191	0.98684	0.988662	0.991517	1.0115	1.0351	1.04557	1.04602		6.05	0.990048	0.985475	0.985047	0.985597	0.990363	1.00111	1.01938	1.02714	1.0406	1.047	1.05376		6.05	0.982799	0.984237	0.980148	0.979758	0.978956	0.980042	0.980648	0.987017	0.988223	0.994836	1.00105	1.02372	1.04716	1.04525	1.05618
6.15	0.991033	0.991553	0.989853	0.988789	0.991558	0.997396	1.01952	1.03671	1.03956	1.03647		6.15	0.990279	0.986103	0.987276	0.989353	0.998597	1.00942	1.02924	1.0355	1.04641	1.04728	1.0517		6.15	0.986147	0.984178	0.982709	0.982772	0.982446	0.984515	0.987364	0.992571	0.997019	1.00381	1.00971	1.03479	1.05246	1.04243	1.05528
6.25	0.992047	0.994822	0.990268	0.992625	0.994856	1.0034	1.02433	1.03673	1.02877	1.02467		6.25	0.992007	0.99014	0.9916	0.993401	1.0058	1.01697	1.03573	1.04088	1.04882	1.04497	1.04265		6.25	0.991025	0.988164	0.986803	0.987283	0.986829	0.990318	0.995168	1.00081	1.00585	1.01383	1.0175	1.04231	1.05208	1.03525	1.04899
6.35	0.993355	0.995428	0.993855	0.994264	1.00042	1.00835	1.02646	1.03079	1.01547	1.01019		6.35	0.994146	0.993149	0.994863	0.999683	1.01102	1.02324	1.03727	1.04136	1.04462	1.03788	1.02873		6.35	0.997068	0.993697	0.991619	0.990472	0.992029	0.996125	1.0025	1.00903	1.01381	1.02161	1.02688	1.04294	1.04274	1.02374	1.03396
6.45	0.995582	0.997969	0.996972	0.998567	1.00311	1.0123	1.02577	1.02281	1.00253	0.996847		6.45	0.998943	0.996185	0.999787	1.00442	1.01636	1.02799	1.03569	1.03709	1.03509	1.02533	1.01308		6.45	1.00155	0.998058	0.994274	0.995712	0.996646	0.999978	1.00918	1.01529	1.01823	1.0264	1.03133	1.0408	1.02927	1.01503	1.01713
6.55	0.99752	0.998987	0.997597	1.00131	1.00673	1.01464	1.02208	1.0134	0.991944	0.985693		6.55	1.00087	1.00011	1.00288	1.00936	1.02036	1.02797	1.03099	1.02864	1.02059	1.01198	0.998872		6.55	1.00474	1.00327	0.999668	0.999884	1.00071	1.00479	1.01374	1.02055	1.02378	1.02921	1.03438	1.03385	1.01482	1.00628	1.00236
6.65	0.998454	1.00079	1.00045	1.00304	1.00891	1.0149	1.01796	1.00311	0.983196	0.977014		6.65	1.00516	1.00456	1.00563	1.01273	1.02103	1.02652	1.02326	1.0182	1.0057	0.99913	0.987539		6.65	1.00834	1.00611	1.00284	1.00498	1.00537	1.0104	1.01708	1.02372	1.02489	1.03034	1.033	1.02174	1.00108	0.998976	0.989879
6.75	0.998525	1.00194	1.00185	1.0057	1.0101	1.01563	1.01142	0.994071	0.976069	0.970538		6.75	1.00625	1.00502	1.00818	1.01401	1.02084	1.02175	1.01335	1.00656	0.992355	0.988154	0.978101		6.75	1.01073	1.00829	1.00535	1.00897	1.00965	1.01239	1.02028	1.02397	1.02373	1.02696	1.02687	1.01238	0.991148	0.991487	0.981309
6.85	1.00028	1.00381	1.00433	1.00887	1.01031	1.01475	1.00447	0.986201	0.973905	0.968321		6.85	1.00626	1.00708	1.01018	1.01644	1.01732	1.01574	1.00329	0.996174	0.981874	0.979713	0.971435		6.85	1.00903	1.0088	1.0059	1.0093	1.01077	1.01662	1.02079	1.02272	1.02306	1.02235	1.0193	1.00185	0.98414	0.986741	0.977831
6.95	1.00178	1.0038	1.00635	1.00787	1.01069	1.01107	0.998794	0.980857	0.972269	0.969089		6.95	1.00537	1.00807	1.01128	1.01484	1.01505	1.00907	0.995327	0.986628	0.974248	0.972851	0.968416		6.95	1.00879	1.00778	1.00631	1.01184	1.01221	1.01454	1.02	1.01925	1.01754	1.01645	1.01149	0.992456	0.977589	0.981608	0.97356
7.05	1.00184	1.00445	1.00472	1.00853	1.00923	1.00839	0.99318	0.977146	0.974259	0.973301		7.05	1.00609	1.00674	1.01128	1.0129	1.01011	1.00305	0.988162	0.979846	0.970291	0.968709	0.968054		7.05	1.0071	1.007	1.00666	1.01228	1.01378	1.01522	1.01719	1.01591	1.013	1.00692	1.0018	0.985131	0.971888	0.977316	0.968141
7.15	1.00003	1.00376	1.00597	1.00745	1.00867	1.00449	0.989207	0.976448	0.97692	0.979506		7.15	1.00546	1.00751	1.0105	1.01167	1.00523	0.996411	0.982202	0.974621	0.96915	0.967069	0.970746		7.15	1.00431	1.00483	1.00502	1.01356	1.01167	1.01295	1.01399	1.01097	1.00752	1.00085	0.993925	0.97776	0.96669	0.97332	0.962377
7.25	1.00095	1.00392	1.00471	1.00727	1.00627	1.00086	0.985189	0.976576	0.98254	0.987898		7.25	1.00365	1.00725	1.00871	1.00755	1.00072	0.991982	0.97895	0.972904	0.968577	0.96824	0.977138		7.25	1.00272	1.00167	1.00585	1.01243	1.01174	1.01003	1.0098	1.00618	1.00118	0.994474	0.986762	0.973731	0.96473	0.972302	0.958728
7.35	0.999339	1.00414	1.00573	1.00522	1.0036	0.997814	0.983521	0.979383	0.989421	0.996273		7.35	1.00292	1.0049	1.00648	1.00555	0.995415	0.987527	0.978419	0.973065	0.971524	0.973124	0.981948		7.35	1.00069	1.00158	1.00526	1.01185	1.009	1.00737	1.00473	1.00089	0.996153	0.987566	0.981764	0.970295	0.968657	0.971914	0.962572
7.45	0.999749	1.00379	1.00421	1.0049	1.00127	0.994107	0.983859	0.982671	0.996083	1.00352		7.45	1.00229	1.00416	1.00466	1.00201	0.991937	0.985243	0.978254	0.976775	0.976078	0.980583	0.989803		7.45	1.00109	1.00144	1.00459	1.00876	1.007	1.00504	1.0008	0.996038	0.991196	0.982623	0.976873	0.970013	0.977123	0.97442	0.974136
7.55	1.00035	1.003	1.00403	1.00184	0.998449	0.992449	0.984722	0.988168	1.00336	1.01164		7.55	1.00159	1.00299	1.00291	0.998043	0.988913	0.983399	0.978917	0.981449	0.983356	0.987943	0.997346		7.55	0.999585	1.00065	1.00347	1.00785	1.00442	1.00024	0.997102	0.992695	0.987157	0.980161	0.974163	0.97232	0.986976	0.981922	0.988837
7.65	0.997833	1.00115	1.00223	1.00066	0.997502	0.990714	0.985537	0.994614	1.00877	1.0164		7.65	1.00154	1.00204	0.999903	0.997144	0.986652	0.983353	0.981695	0.987749	0.991627	0.997496	1.00523		7.65	0.999822	0.998732	1.00229	1.00453	1.00189	0.997735	0.992919	0.988213	0.984719	0.978715	0.972649	0.978096	0.997046	0.992726	1.00477
7.75	0.998633	1.00192	1.00079	0.99927	0.994672	0.989968	0.989639	0.999628	1.01448	1.01982		7.75	0.998638	1.00001	0.998306	0.993708	0.985636	0.98452	0.985752	0.994163	1.00012	1.00559	1.01156		7.75	0.997724	0.996659	1.00118	1.00214	0.999417	0.996095	0.990329	0.985379	0.983211	0.979211	0.97506	0.984651	1.00425	1.00356	1.01851
7.85	0.997608	1.00166	0.999109	0.998219	0.99343	0.990529	0.992556	1.00432	1.01855	1.02027		7.85	0.997721	0.999221	0.99641	0.991795	0.984553	0.98689	0.990705	1.00087	1.00703	1.01328	1.0166		7.85	0.997072	0.99645	0.999151	0.999333	0.996834	0.992373	0.987644	0.985346	0.982791	0.981216	0.977064	0.992296	1.00839	1.01179	1.02568
7.95	0.997281	1.00049	0.998267	0.996819	0.992786	0.990748	0.996506	1.00958	1.02032	1.01919		7.95	0.996939	0.997828	0.995154	0.990746	0.986231	0.98912	0.996783	1.00689	1.01408	1.01693	1.01993		7.95	0.996129	0.995897	0.998396	0.997303	0.995178	0.989289	0.987101	0.984361	0.982857	0.985452	0.982621	1.00083	1.01368	1.01844	1.02953
8.05	0.995989	1.00004	0.997085	0.996128	0.99245	0.992418	1.0012	1.01277	1.02044	1.01702		8.05	0.996353	0.996155	0.99437	0.989873	0.988165	0.992967	1.00264	1.01103	1.01863	1.01803	1.02249		8.05	0.993944	0.992657	0.995535	0.995416	0.993141	0.989132	0.987127	0.984551	0.985172	0.989007	0.988367	1.00912	1.01744	1.02311	1.02845
8.15	0.996173	0.999413	0.997751	0.994627	0.992076	0.993878	1.00423	1.01393	1.01797	1.01266		8.15	0.995619	0.995309	0.992929	0.989887	0.991284	0.997051	1.00748	1.01431	1.02178	1.0193	1.02316		8.15	0.99448	0.991375	0.994353	0.993954	0.99285	0.988377	0.985795	0.985411	0.988593	0.992395	0.994908	1.0139	1.02187	1.02579	1.02413
8.25	0.995074	0.997976	0.996864	0.995066	0.992697	0.995873	1.00678	1.01522	1.01572	1.00757		8.25	0.995567	0.995363	0.992966	0.989688	0.994215	1.00138	1.01224	1.01575	1.02227	1.01859	1.02176		8.25	0.992224	0.991207	0.994104	0.993798	0.991751	0.988067	0.987522	0.987045	0.990184	0.997485	1.00166	1.01848	1.02446	1.02526	1.01686
8.35	0.994911	0.997269	0.996858	0.99465	0.994829	0.997387	1.01027	1.01472	1.00996	1.00248		8.35	0.995252	0.994328	0.993033	0.991318	0.997857	1.00529	1.01598	1.01684	1.02221	1.01854	1.0189		8.35	0.991853	0.990505	0.993519	0.993239	0.992377	0.988452	0.989732	0.990152	0.995914	1.00261	1.00992	1.0212	1.023	1.01992	1.01023
8.45	0.995228	0.996824	0.995417	0.994695	0.994912	1.00014	1.01207	1.01278	1.00468	0.997038		8.45	0.99532	0.993912	0.992949	0.992589	1.0007	1.0093	1.01853	1.01737	1.01983	1.01641	1.01359		8.45	0.990518	0.990995	0.995064	0.993178	0.992171	0.989938	0.990202	0.993962	1.00126	1.00743	1.01483	1.02146	1.01737	1.01358	1.00247
8.55	0.995343	0.99653	0.996827	0.995452	0.996143	1.00203	1.01145	1.01009	0.998671	0.991844		8.55	0.994923	0.994641	0.994005	0.994366	1.00427	1.01125	1.01945	1.0171	1.01442	1.01142	1.00657		8.55	0.99246	0.990833	0.994612	0.994562	0.99353	0.991366	0.993613	0.998019	1.00419	1.01084	1.01979	1.02046	1.01141	1.00578	0.995942
8.65	0.993513	0.996684	0.996438	0.996148	0.998395	1.0039	1.01176	1.00488	0.994154	0.98868		8.65	0.996323	0.995306	0.994841	0.996227	1.00721	1.01402	1.01786	1.01547	1.00923	1.00626	0.998599		8.65	0.992602	0.991751	0.995794	0.994892	0.994291	0.993089	0.997406	1.00115	1.00858	1.0146	1.02148	1.01881	1.00342	1.00054	0.989399
8.75	0.996345	0.996846	0.997789	0.996435	0.999555	1.00503	1.00968	1.00107	0.988455	0.987566		8.75	0.995558	0.994963	0.996662	0.998955	1.00857	1.01462	1.01589	1.01249	1.00112	1.00026	0.990311		8.75	0.995225	0.993286	0.997772	0.99568	0.995875	0.995368	1.00017	1.00584	1.01104	1.01662	1.02227	1.01454	0.997116	0.997902	0.988213
8.85	0.996336	0.99741	0.997442	0.997024	1.00057	1.00672	1.00798	0.997473	0.984986	0.98619		8.85	0.997802	0.996577	0.997603	1.00121	1.00928	1.01408	1.01083	1.00798	0.993785	0.992928	0.983869		8.85	0.995419	0.996311	0.998198	0.99747	0.997582	0.997535	1.00167	1.00781	1.01376	1.01703	1.02024	1.00882	0.990105	0.995302	0.989689
8.95	0.995644	0.998391	0.998246	0.998707	1.00205	1.00664	1.00458	0.992755	0.982505	0.986912		8.95	0.997967	0.99828	0.998752	1.00254	1.01169	1.01266	1.0056	1.00218	0.98833	0.98616	0.978636		8.95	0.999415	0.998116	1.0005	0.999116	0.99954	0.999396	1.00413	1.01036	1.01484	1.01628	1.01839	1.00337	0.987204	0.993863	0.990854
9.05	0.995499	0.998241	0.998581	0.999975	1.00269	1.00661	1.00182	0.989554	0.981832	0.989169		9.05	0.999329	0.998861	0.999902	1.00438	1.01109	1.01045	0.999871	0.995337	0.984153	0.981722	0.975271		9.05	0.999894	1.00048	1.00023	1.00099	1.00065	1.00212	1.00707	1.01271	1.01432	1.01335	1.0126	0.998407	0.986207	0.990736	0.991483
9.15	0.996388	0.999151	0.999306	1.00077	1.0035	1.00613	0.998465	0.987771	0.984049	0.990384		9.15	1.00023	1.00066	1.00101	1.00558	1.00936	1.00698	0.994583	0.989871	0.980619	0.977667	0.975258		9.15	1.00216	1.00219	1.00182	1.00126	1.0019	1.00333	1.00822	1.01332	1.01311	1.01066	1.00712	0.993681	0.987878	0.988492	0.991389
9.25	0.997287	0.99948	0.999183	1.00117	1.0038	1.00581	0.995049	0.987211	0.987799	0.993897		9.25	0.998531	1.00109	1.00235	1.00651	1.00822	1.00398	0.990847	0.985565	0.97891	0.976124	0.977635		9.25	1.00301	1.00124	1.00256	1.00162	1.00311	1.00437	1.00965	1.01237	1.01081	1.00599	1.00015	0.990232	0.989658	0.987786	0.98958
9.35	0.996848	0.999737	0.99935	1.00109	1.00436	1.00417	0.99315	0.987549	0.992144	0.996819		9.35	1.00023	1.00047	1.00281	1.00708	1.00536	0.999986	0.987288	0.98248	0.979416	0.97793	0.98389		9.35	1.00338	1.00178	1.00253	1.00271	1.00433	1.0061	1.00979	1.01122	1.00701	1.00112	0.994242	0.987814	0.992805	0.987002	0.990226
9.45	0.997412	1.0006	0.999282	1.00239	1.00358	1.00257	0.991835	0.988113	0.997116	1.00112		9.45	1.00097	1.00067	1.0039	1.00563	1.00334	0.996034	0.985608	0.979976	0.980586	0.981401	0.992152		9.45	1.00415	1.00233	1.00226	1.00306	1.00523	1.00632	1.00723	1.00895	1.00448	0.998046	0.98876	0.986453	0.996661	0.989405	0.99165
9.55	0.99749	0.999753	1.00002	1.00231	1.00283	1.00124	0.99093	0.990422	1.00254	1.0048		9.55	1.00098	1.00083	1.00369	1.00504	1.00032	0.994017	0.985213	0.98147	0.984095	0.987731	1.00183		9.55	1.00409	1.00295	1.00159	1.00392	1.00548	1.00524	1.00683	1.0063	1.00109	0.993366	0.984646	0.986242	0.999755	0.991949	0.994576
9.65	0.998254	1.00064	1.00105	1.00127	1.00277	0.999003	0.990831	0.993059	1.00759	1.0077		9.65	1.00108	1.00073	1.00331	1.00322	0.997858	0.992244	0.985423	0.982934	0.989557	0.995569	1.00958		9.65	1.00446	1.00123	1.00212	1.00358	1.0049	1.00428	1.00608	1.00417	0.997278	0.990588	0.98255	0.985723	1.00241	0.996902	0.998208
9.75	0.998338	1.00092	1.00046	1.00132	1.00166	0.997806	0.991231	0.996587	1.01044	1.00988		9.75	1.00148	1.00057	1.00352	1.00319	0.995026	0.990999	0.988008	0.986655	0.995312	1.00389	1.01511		9.75	1.00482	1.00003	1.00128	1.00402	1.00416	1.0032	1.0042	1.00009	0.993986	0.988455	0.982205	0.985957	1.00379	1.0003	1.00003
9.85	0.998066	1.00057	1.00073	1.00144	1.00106	0.996005	0.992802	1.00039	1.01234	1.01064		9.85	1.00146	1.00183	1.00223	1.00197	0.993942	0.990138	0.989019	0.992467	1.00152	1.01091	1.01689		9.85	1.00464	1.00009	1.00035	1.00294	1.0029	1.00143	1.00161	0.997763	0.991785	0.987833	0.982956	0.987753	1.00497	1.00324	1.0035
9.95	0.997886	1.00037	1.00003	1.00093	1.00048	0.994486	0.994691	1.00385	1.01244	1.00908		9.95	1.001	1.00047	1.00196	0.998991	0.991987	0.990798	0.993567	0.999629	1.00825	1.01558	1.01635		9.95	1.00337	0.999325	1.00096	1.00341	1.00187	0.999991	0.999974	0.995826	0.990169	0.987441	0.985929	0.989846	1.00742	1.00402	1.00547

## Sheet: MSD_4000K
Sheet 3: Mean Square Displacement (MSD) at all volumes along 4000 K
V/Vx = 1.4		V/Vx = 1.2		V/Vx = 1.0		V/Vx = 0.9		V/Vx = 0.8		V/Vx = 0.7		V/Vx = 0.6		V/Vx = 0.55		V/Vx = 0.5		V/Vx = 0.490
Time (ps)	MSD (Å2)	Time (ps)	MSD (Å2)	Time (ps)	MSD (Å2)	Time (ps)	MSD (Å2)	Time (ps)	MSD (Å2)	Time (ps)	MSD (Å2)	Time (ps)	MSD (Å2)	Time (ps)	MSD (Å2)	Time (ps)	MSD (Å2)	Time (ps)	MSD (Å2)
0	0	0	0	0	0	0	0	0	0	0	0	0	0	0	0	0	0	0	0
0.02	0.165395	0.02	0.16384	0.02	0.16114	0.02	0.158886	0.02	0.155424	0.02	0.149605	0.02	0.139662	0.02	0.131989	0.02	0.122448	0.02	0.120147
0.04	0.462307	0.04	0.449106	0.04	0.425134	0.04	0.40715	0.04	0.379797	0.04	0.338103	0.04	0.277948	0.04	0.235735	0.04	0.201641	0.04	0.193195
0.06	0.77702	0.06	0.740733	0.06	0.677149	0.06	0.633085	0.06	0.568144	0.06	0.478636	0.06	0.365005	0.06	0.292614	0.06	0.240064	0.06	0.227217
0.08	1.08063	0.08	1.0143	0.08	0.902055	0.08	0.829883	0.08	0.727236	0.08	0.592804	0.08	0.429812	0.08	0.329448	0.08	0.260509	0.08	0.244106
0.1	1.39135	0.1	1.28936	0.1	1.12182	0.1	1.01914	0.1	0.876458	0.1	0.694435	0.1	0.481745	0.1	0.355308	0.1	0.272084	0.1	0.252844
0.12	1.70465	0.12	1.56035	0.12	1.33015	0.12	1.19527	0.12	1.01213	0.12	0.785006	0.12	0.527232	0.12	0.376397	0.12	0.279804	0.12	0.257878
0.14	2.01132	0.14	1.8207	0.14	1.52577	0.14	1.36015	0.14	1.1399	0.14	0.871039	0.14	0.568083	0.14	0.39417	0.14	0.285536	0.14	0.261437
0.16	2.31056	0.16	2.07161	0.16	1.71251	0.16	1.51859	0.16	1.26313	0.16	0.952875	0.16	0.606013	0.16	0.409889	0.16	0.289599	0.16	0.263448
0.18	2.60521	0.18	2.31658	0.18	1.89422	0.18	1.67276	0.18	1.38279	0.18	1.03138	0.18	0.6418	0.18	0.42389	0.18	0.292949	0.18	0.264883
0.2	2.89593	0.2	2.55617	0.2	2.07058	0.2	1.82219	0.2	1.49916	0.2	1.10794	0.2	0.675368	0.2	0.436856	0.2	0.29649	0.2	0.266854
0.22	3.18157	0.22	2.78987	0.22	2.24201	0.22	1.96818	0.22	1.61375	0.22	1.18272	0.22	0.707461	0.22	0.449716	0.22	0.301012	0.22	0.270279
0.24	3.46264	0.24	3.0186	0.24	2.40996	0.24	2.11179	0.24	1.7265	0.24	1.2557	0.24	0.739146	0.24	0.463232	0.24	0.306267	0.24	0.274099
0.26	3.74051	0.26	3.24367	0.26	2.57485	0.26	2.25309	0.26	1.83758	0.26	1.32737	0.26	0.770915	0.26	0.477101	0.26	0.311684	0.26	0.277734
0.28	4.01588	0.28	3.46574	0.28	2.73707	0.28	2.39212	0.28	1.94715	0.28	1.39844	0.28	0.803027	0.28	0.490886	0.28	0.31712	0.28	0.281663
0.3	4.28833	0.3	3.68485	0.3	2.89671	0.3	2.52952	0.3	2.05541	0.3	1.46916	0.3	0.83525	0.3	0.504332	0.3	0.323038	0.3	0.286139
0.32	4.55773	0.32	3.9013	0.32	3.05445	0.32	2.66575	0.32	2.16254	0.32	1.53972	0.32	0.867328	0.32	0.517684	0.32	0.329345	0.32	0.290631
0.34	4.82452	0.34	4.11539	0.34	3.21048	0.34	2.80104	0.34	2.26924	0.34	1.61022	0.34	0.899069	0.34	0.531388	0.34	0.335504	0.34	0.294846
0.36	5.08933	0.36	4.3273	0.36	3.36507	0.36	2.93517	0.36	2.37552	0.36	1.68061	0.36	0.930609	0.36	0.545417	0.36	0.341048	0.36	0.29857
0.38	5.35228	0.38	4.53713	0.38	3.51826	0.38	3.06828	0.38	2.48165	0.38	1.75099	0.38	0.962272	0.38	0.559359	0.38	0.346138	0.38	0.302085
0.4	5.61319	0.4	4.74489	0.4	3.67025	0.4	3.2004	0.4	2.58781	0.4	1.82118	0.4	0.994252	0.4	0.573017	0.4	0.35079	0.4	0.305167
0.42	5.87186	0.42	4.95071	0.42	3.82106	0.42	3.33172	0.42	2.69405	0.42	1.89128	0.42	1.02603	0.42	0.586322	0.42	0.354998	0.42	0.307904
0.44	6.12826	0.44	5.1551	0.44	3.97088	0.44	3.46262	0.44	2.80005	0.44	1.96115	0.44	1.05765	0.44	0.599321	0.44	0.359185	0.44	0.3105
0.46	6.38273	0.46	5.35813	0.46	4.11993	0.46	3.59339	0.46	2.90576	0.46	2.03091	0.46	1.08884	0.46	0.611943	0.46	0.363367	0.46	0.31309
0.48	6.63543	0.48	5.55994	0.48	4.26808	0.48	3.72382	0.48	3.01128	0.48	2.10059	0.48	1.12009	0.48	0.624674	0.48	0.367488	0.48	0.315593
0.5	6.88662	0.5	5.76096	0.5	4.41557	0.5	3.85385	0.5	3.11646	0.5	2.17036	0.5	1.15139	0.5	0.637424	0.5	0.371775	0.5	0.318488
0.52	7.1364	0.52	5.96124	0.52	4.56244	0.52	3.98354	0.52	3.22117	0.52	2.24001	0.52	1.1828	0.52	0.650008	0.52	0.376235	0.52	0.32134
0.54	7.38466	0.54	6.16063	0.54	4.70872	0.54	4.11301	0.54	3.32551	0.54	2.30979	0.54	1.21399	0.54	0.662626	0.54	0.380682	0.54	0.324158
0.56	7.63145	0.56	6.35902	0.56	4.85431	0.56	4.24214	0.56	3.42965	0.56	2.37954	0.56	1.24477	0.56	0.675219	0.56	0.385001	0.56	0.326986
0.58	7.87677	0.58	6.55693	0.58	4.99965	0.58	4.3711	0.58	3.53365	0.58	2.44928	0.58	1.27551	0.58	0.687791	0.58	0.3891	0.58	0.329882
0.6	8.12082	0.6	6.75441	0.6	5.14471	0.6	4.50006	0.6	3.63757	0.6	2.51891	0.6	1.30623	0.6	0.700625	0.6	0.393068	0.6	0.3325
0.62	8.36382	0.62	6.95127	0.62	5.28962	0.62	4.629	0.62	3.74161	0.62	2.58828	0.62	1.33689	0.62	0.713252	0.62	0.397063	0.62	0.3349
0.64	8.60578	0.64	7.14724	0.64	5.43398	0.64	4.75798	0.64	3.84591	0.64	2.65733	0.64	1.36768	0.64	0.725923	0.64	0.401038	0.64	0.337299
0.66	8.84681	0.66	7.34245	0.66	5.57788	0.66	4.88673	0.66	3.95029	0.66	2.72651	0.66	1.39817	0.66	0.738429	0.66	0.404892	0.66	0.339696
0.68	9.08694	0.68	7.53714	0.68	5.72164	0.68	5.01545	0.68	4.05482	0.68	2.79576	0.68	1.42844	0.68	0.750889	0.68	0.408875	0.68	0.342204
0.7	9.32617	0.7	7.73124	0.7	5.86548	0.7	5.14407	0.7	4.15912	0.7	2.86495	0.7	1.45876	0.7	0.763313	0.7	0.412654	0.7	0.344688
0.72	9.56452	0.72	7.92477	0.72	6.00922	0.72	5.27271	0.72	4.26319	0.72	2.93412	0.72	1.4891	0.72	0.775856	0.72	0.41635	0.72	0.347122
0.74	9.80247	0.74	8.11792	0.74	6.15268	0.74	5.40133	0.74	4.36723	0.74	3.00298	0.74	1.51955	0.74	0.7881	0.74	0.420216	0.74	0.349437
0.76	10.04	0.76	8.31068	0.76	6.29579	0.76	5.52991	0.76	4.47119	0.76	3.07142	0.76	1.54987	0.76	0.800309	0.76	0.424031	0.76	0.351827
0.78	10.2772	0.78	8.50315	0.78	6.43871	0.78	5.65828	0.78	4.57501	0.78	3.13957	0.78	1.5802	0.78	0.812544	0.78	0.427897	0.78	0.354237
0.8	10.5138	0.8	8.69526	0.8	6.58119	0.8	5.78658	0.8	4.67875	0.8	3.20761	0.8	1.61069	0.8	0.825232	0.8	0.43175	0.8	0.356864
0.82	10.7502	0.82	8.88721	0.82	6.72346	0.82	5.91485	0.82	4.78239	0.82	3.27577	0.82	1.64118	0.82	0.837733	0.82	0.435386	0.82	0.359508
0.84	10.9861	0.84	9.07874	0.84	6.86576	0.84	6.04272	0.84	4.88617	0.84	3.34418	0.84	1.67182	0.84	0.85012	0.84	0.438822	0.84	0.362108
0.86	11.2218	0.86	9.27001	0.86	7.00791	0.86	6.17006	0.86	4.98997	0.86	3.4124	0.86	1.70222	0.86	0.862382	0.86	0.442167	0.86	0.364532
0.88	11.4571	0.88	9.46101	0.88	7.15006	0.88	6.29684	0.88	5.09388	0.88	3.48071	0.88	1.73252	0.88	0.874644	0.88	0.445739	0.88	0.366861
0.9	11.6928	0.9	9.6517	0.9	7.29233	0.9	6.42356	0.9	5.19833	0.9	3.54914	0.9	1.76273	0.9	0.886908	0.9	0.449473	0.9	0.369242
0.92	11.9287	0.92	9.84193	0.92	7.43453	0.92	6.55027	0.92	5.3029	0.92	3.61743	0.92	1.79282	0.92	0.899246	0.92	0.453037	0.92	0.371518
0.94	12.1647	0.94	10.032	0.94	7.57666	0.94	6.67698	0.94	5.40708	0.94	3.68559	0.94	1.82295	0.94	0.911374	0.94	0.456488	0.94	0.373648
0.96	12.4006	0.96	10.2218	0.96	7.71834	0.96	6.8037	0.96	5.51089	0.96	3.75379	0.96	1.85323	0.96	0.923246	0.96	0.459938	0.96	0.37578
0.98	12.6365	0.98	10.4114	0.98	7.85968	0.98	6.93051	0.98	5.61462	0.98	3.8222	0.98	1.88374	0.98	0.935103	0.98	0.463424	0.98	0.377868
1	12.8724	1	10.6004	1	8.00086	1	7.05763	1	5.71834	1	3.89085	1	1.91417	1	0.94716	1	0.466896	1	0.379959
1.02	13.1085	1.02	10.7894	1.02	8.14192	1.02	7.18503	1.02	5.82205	1.02	3.95943	1.02	1.94426	1.02	0.959389	1.02	0.47049	1.02	0.382245
1.04	13.3446	1.04	10.9784	1.04	8.2826	1.04	7.31264	1.04	5.92591	1.04	4.02785	1.04	1.9745	1.04	0.971579	1.04	0.47428	1.04	0.384629
1.06	13.5805	1.06	11.1673	1.06	8.42324	1.06	7.44064	1.06	6.0297	1.06	4.0962	1.06	2.00492	1.06	0.983938	1.06	0.478098	1.06	0.386783
1.08	13.8166	1.08	11.3559	1.08	8.5641	1.08	7.56844	1.08	6.13346	1.08	4.16456	1.08	2.03523	1.08	0.99627	1.08	0.481648	1.08	0.388782
1.1	14.053	1.1	11.5444	1.1	8.70449	1.1	7.69603	1.1	6.23689	1.1	4.23277	1.1	2.06517	1.1	1.0083	1.1	0.485126	1.1	0.390839
1.12	14.2895	1.12	11.7329	1.12	8.84436	1.12	7.8235	1.12	6.34004	1.12	4.30102	1.12	2.09489	1.12	1.02009	1.12	0.488392	1.12	0.392902
1.14	14.526	1.14	11.9215	1.14	8.98395	1.14	7.95102	1.14	6.44294	1.14	4.36951	1.14	2.12482	1.14	1.03173	1.14	0.491586	1.14	0.395047
1.16	14.7619	1.16	12.1106	1.16	9.1234	1.16	8.07822	1.16	6.54583	1.16	4.43801	1.16	2.15491	1.16	1.04332	1.16	0.494855	1.16	0.397118
1.18	14.9977	1.18	12.2997	1.18	9.26273	1.18	8.20518	1.18	6.64869	1.18	4.50637	1.18	2.18513	1.18	1.05469	1.18	0.497965	1.18	0.399302
1.2	15.2335	1.2	12.4888	1.2	9.40196	1.2	8.33192	1.2	6.75124	1.2	4.57495	1.2	2.21522	1.2	1.06634	1.2	0.501062	1.2	0.401296
1.22	15.4692	1.22	12.6777	1.22	9.54098	1.22	8.45841	1.22	6.85387	1.22	4.64344	1.22	2.24515	1.22	1.07828	1.22	0.504265	1.22	0.403321
1.24	15.7045	1.24	12.8669	1.24	9.67964	1.24	8.58484	1.24	6.95647	1.24	4.71194	1.24	2.27512	1.24	1.0901	1.24	0.507495	1.24	0.405486
1.26	15.9394	1.26	13.0564	1.26	9.81802	1.26	8.71117	1.26	7.05918	1.26	4.78038	1.26	2.30516	1.26	1.10203	1.26	0.510765	1.26	0.407586
1.28	16.1741	1.28	13.2459	1.28	9.95637	1.28	8.83726	1.28	7.16194	1.28	4.84844	1.28	2.33525	1.28	1.11387	1.28	0.514001	1.28	0.409834
1.3	16.4086	1.3	13.4352	1.3	10.0944	1.3	8.96329	1.3	7.26443	1.3	4.91651	1.3	2.3654	1.3	1.12561	1.3	0.517312	1.3	0.411801
1.32	16.6434	1.32	13.624	1.32	10.2319	1.32	9.08917	1.32	7.36671	1.32	4.9843	1.32	2.39562	1.32	1.13743	1.32	0.520511	1.32	0.413726
1.34	16.8782	1.34	13.8126	1.34	10.3687	1.34	9.21469	1.34	7.46882	1.34	5.05186	1.34	2.42579	1.34	1.14913	1.34	0.523762	1.34	0.415762
1.36	17.113	1.36	14.0011	1.36	10.5052	1.36	9.34025	1.36	7.57064	1.36	5.11944	1.36	2.45605	1.36	1.16067	1.36	0.527087	1.36	0.417838
1.38	17.3478	1.38	14.1893	1.38	10.6416	1.38	9.46577	1.38	7.67239	1.38	5.18698	1.38	2.48636	1.38	1.17234	1.38	0.530391	1.38	0.419755
1.4	17.5826	1.4	14.3769	1.4	10.7778	1.4	9.59106	1.4	7.77406	1.4	5.25437	1.4	2.5167	1.4	1.18433	1.4	0.533471	1.4	0.421827
1.42	17.8174	1.42	14.5637	1.42	10.9139	1.42	9.71584	1.42	7.87567	1.42	5.3219	1.42	2.54708	1.42	1.19622	1.42	0.536528	1.42	0.423862
1.44	18.0522	1.44	14.7499	1.44	11.0502	1.44	9.84061	1.44	7.97726	1.44	5.38931	1.44	2.57744	1.44	1.20804	1.44	0.539726	1.44	0.426063
1.46	18.287	1.46	14.9357	1.46	11.1866	1.46	9.96542	1.46	8.07876	1.46	5.45657	1.46	2.60779	1.46	1.21972	1.46	0.542997	1.46	0.428085
1.48	18.5219	1.48	15.1212	1.48	11.3229	1.48	10.0902	1.48	8.17999	1.48	5.52401	1.48	2.63787	1.48	1.23138	1.48	0.546232	1.48	0.430211
1.5	18.7569	1.5	15.307	1.5	11.4593	1.5	10.2153	1.5	8.28062	1.5	5.59169	1.5	2.66792	1.5	1.24288	1.5	0.549508	1.5	0.432254
1.52	18.9919	1.52	15.4929	1.52	11.596	1.52	10.3405	1.52	8.38099	1.52	5.65954	1.52	2.69784	1.52	1.25451	1.52	0.552728	1.52	0.43431
1.54	19.2266	1.54	15.6789	1.54	11.7328	1.54	10.466	1.54	8.48154	1.54	5.7276	1.54	2.72776	1.54	1.26617	1.54	0.555812	1.54	0.436321
1.56	19.4611	1.56	15.8648	1.56	11.8694	1.56	10.5918	1.56	8.58219	1.56	5.79591	1.56	2.75776	1.56	1.2777	1.56	0.558567	1.56	0.438424
1.58	19.6948	1.58	16.0505	1.58	12.0057	1.58	10.7174	1.58	8.68284	1.58	5.864	1.58	2.78794	1.58	1.2892	1.58	0.56126	1.58	0.440596
1.6	19.9282	1.6	16.236	1.6	12.1419	1.6	10.8427	1.6	8.78347	1.6	5.93203	1.6	2.818	1.6	1.30081	1.6	0.564136	1.6	0.44279
1.62	20.1616	1.62	16.4215	1.62	12.2781	1.62	10.9676	1.62	8.88409	1.62	5.99998	1.62	2.84817	1.62	1.31257	1.62	0.567126	1.62	0.444799
1.64	20.3947	1.64	16.6073	1.64	12.4141	1.64	11.0922	1.64	8.98465	1.64	6.06787	1.64	2.87847	1.64	1.32429	1.64	0.570129	1.64	0.44663
1.66	20.6275	1.66	16.7935	1.66	12.5504	1.66	11.2166	1.66	9.08526	1.66	6.13591	1.66	2.90875	1.66	1.33596	1.66	0.573329	1.66	0.44842
1.68	20.8601	1.68	16.9801	1.68	12.6867	1.68	11.3411	1.68	9.1858	1.68	6.20374	1.68	2.93914	1.68	1.3476	1.68	0.576568	1.68	0.450207
1.7	21.0923	1.7	17.1664	1.7	12.823	1.7	11.4661	1.7	9.28635	1.7	6.27141	1.7	2.96977	1.7	1.35899	1.7	0.579657	1.7	0.451979
1.72	21.3241	1.72	17.3523	1.72	12.9591	1.72	11.5915	1.72	9.3868	1.72	6.33905	1.72	3.00019	1.72	1.37065	1.72	0.582851	1.72	0.453845
1.74	21.5557	1.74	17.5379	1.74	13.095	1.74	11.7169	1.74	9.48726	1.74	6.40641	1.74	3.03034	1.74	1.3824	1.74	0.586032	1.74	0.455643
1.76	21.787	1.76	17.7237	1.76	13.2304	1.76	11.8419	1.76	9.58801	1.76	6.474	1.76	3.06041	1.76	1.39418	1.76	0.589084	1.76	0.45751
1.78	22.0182	1.78	17.9096	1.78	13.3656	1.78	11.9669	1.78	9.68906	1.78	6.54151	1.78	3.09066	1.78	1.406	1.78	0.592031	1.78	0.45941
1.8	22.2492	1.8	18.0952	1.8	13.5009	1.8	12.0921	1.8	9.79003	1.8	6.60902	1.8	3.1208	1.8	1.41772	1.8	0.59502	1.8	0.461492
1.82	22.4801	1.82	18.2805	1.82	13.636	1.82	12.217	1.82	9.89092	1.82	6.67664	1.82	3.15119	1.82	1.42945	1.82	0.597979	1.82	0.463523
1.84	22.7112	1.84	18.4655	1.84	13.7711	1.84	12.342	1.84	9.99169	1.84	6.74453	1.84	3.18142	1.84	1.44092	1.84	0.601001	1.84	0.465674
1.86	22.9423	1.86	18.6501	1.86	13.9062	1.86	12.4671	1.86	10.0922	1.86	6.81247	1.86	3.21177	1.86	1.45239	1.86	0.603875	1.86	0.46763
1.88	23.1738	1.88	18.8347	1.88	14.0414	1.88	12.5925	1.88	10.1929	1.88	6.88029	1.88	3.2419	1.88	1.46386	1.88	0.606859	1.88	0.469589
1.9	23.4056	1.9	19.0195	1.9	14.1767	1.9	12.7179	1.9	10.2935	1.9	6.94794	1.9	3.27191	1.9	1.47527	1.9	0.609796	1.9	0.471591
1.92	23.6373	1.92	19.2047	1.92	14.3119	1.92	12.8432	1.92	10.3939	1.92	7.01559	1.92	3.30217	1.92	1.48672	1.92	0.61291	1.92	0.473558
1.94	23.8687	1.94	19.3902	1.94	14.4467	1.94	12.9683	1.94	10.494	1.94	7.08347	1.94	3.33236	1.94	1.49828	1.94	0.616035	1.94	0.475602
1.96	24.0998	1.96	19.5756	1.96	14.5816	1.96	13.0934	1.96	10.5938	1.96	7.1514	1.96	3.36261	1.96	1.50974	1.96	0.619044	1.96	0.477582
1.98	24.3309	1.98	19.7609	1.98	14.7165	1.98	13.2186	1.98	10.6936	1.98	7.21927	1.98	3.39279	1.98	1.52083	1.98	0.62194	1.98	0.479352
2	24.5618	2	19.9458	2	14.8518	2	13.3437	2	10.7934	2	7.28704	2	3.42317	2	1.532	2	0.624889	2	0.481259
2.2	26.8697	2.2	21.7766	2.2	16.1991	2.2	14.5917	2.2	11.7928	2.2	7.96794	2.2	3.72837	2.2	1.64511	2.2	0.655209	2.2	0.500058
2.4	29.1593	2.4	23.6023	2.4	17.5594	2.4	15.8375	2.4	12.7916	2.4	8.64846	2.4	4.03347	2.4	1.75982	2.4	0.684858	2.4	0.51824
2.6	31.44	2.6	25.4381	2.6	18.9218	2.6	17.0848	2.6	13.7924	2.6	9.32749	2.6	4.33568	2.6	1.87235	2.6	0.714111	2.6	0.536633
2.8	33.7132	2.8	27.2852	2.8	20.2744	2.8	18.3347	2.8	14.7997	2.8	10.0084	2.8	4.63722	2.8	1.98476	2.8	0.743085	2.8	0.554807
3	35.98	3	29.1236	3	21.6377	3	19.5808	3	15.8095	3	10.6912	3	4.93809	3	2.09776	3	0.771437	3	0.572188
3.2	38.2436	3.2	30.9622	3.2	22.9995	3.2	20.8259	3.2	16.8141	3.2	11.369	3.2	5.24141	3.2	2.2107	3.2	0.799466	3.2	0.589537
3.4	40.501	3.4	32.8051	3.4	24.3431	3.4	22.0648	3.4	17.815	3.4	12.0495	3.4	5.54226	3.4	2.3238	3.4	0.82736	3.4	0.607322
3.6	42.7574	3.6	34.6433	3.6	25.6818	3.6	23.2929	3.6	18.8211	3.6	12.7289	3.6	5.84692	3.6	2.43606	3.6	0.854894	3.6	0.624357
3.8	45.0112	3.8	36.47	3.8	27.0185	3.8	24.5151	3.8	19.8288	3.8	13.4129	3.8	6.14992	3.8	2.54873	3.8	0.882576	3.8	0.642192
4	47.2609	4	38.2895	4	28.3539	4	25.7349	4	20.8361	4	14.0985	4	6.45467	4	2.66	4	0.910155	4	0.659154
4.2	49.5136	4.2	40.1034	4.2	29.6906	4.2	26.9507	4.2	21.8454	4.2	14.7811	4.2	6.76006	4.2	2.77095	4.2	0.937176	4.2	0.676667
4.4	51.7615	4.4	41.9429	4.4	31.0268	4.4	28.1675	4.4	22.8531	4.4	15.4637	4.4	7.06598	4.4	2.88248	4.4	0.964027	4.4	0.693631
4.6	54.0037	4.6	43.7974	4.6	32.364	4.6	29.388	4.6	23.8555	4.6	16.1486	4.6	7.37398	4.6	2.99133	4.6	0.991602	4.6	0.711024
4.8	56.2468	4.8	45.6615	4.8	33.6921	4.8	30.6022	4.8	24.8568	4.8	16.8346	4.8	7.67998	4.8	3.10013	4.8	1.01875	4.8	0.728182
5	58.4913	5	47.5195	5	35.0198	5	31.8166	5	25.8587	5	17.5215	5	7.98868	5	3.20807	5	1.04604	5	0.7452
5.2	60.7428	5.2	49.3762	5.2	36.344	5.2	33.0349	5.2	26.855	5.2	18.2064	5.2	8.29734	5.2	3.31557	5.2	1.07295	5.2	0.762195
5.4	62.9965	5.4	51.2277	5.4	37.6729	5.4	34.255	5.4	27.8486	5.4	18.8889	5.4	8.60793	5.4	3.4218	5.4	1.09979	5.4	0.779237
5.6	65.2535	5.6	53.0668	5.6	38.9915	5.6	35.4712	5.6	28.8416	5.6	19.5682	5.6	8.91832	5.6	3.5297	5.6	1.12559	5.6	0.796198
5.8	67.5135	5.8	54.8954	5.8	40.3083	5.8	36.6836	5.8	29.8382	5.8	20.2496	5.8	9.22894	5.8	3.63729	5.8	1.15222	5.8	0.81296
6	69.7872	6	56.7163	6	41.6334	6	37.895	6	30.8338	6	20.934	6	9.54053	6	3.74387	6	1.17909	6	0.829379
6.2	72.0723	6.2	58.5358	6.2	42.9514	6.2	39.1104	6.2	31.8222	6.2	21.6163	6.2	9.85238	6.2	3.85118	6.2	1.20514	6.2	0.846132
6.4	74.3622	6.4	60.3565	6.4	44.2601	6.4	40.3251	6.4	32.8095	6.4	22.2987	6.4	10.1627	6.4	3.95774	6.4	1.23194	6.4	0.862804
6.6	76.6573	6.6	62.1891	6.6	45.5577	6.6	41.5422	6.6	33.7998	6.6	22.9844	6.6	10.474	6.6	4.06582	6.6	1.25819	6.6	0.879919
6.8	78.9519	6.8	64.0354	6.8	46.8567	6.8	42.7587	6.8	34.7876	6.8	23.6746	6.8	10.7848	6.8	4.17295	6.8	1.28404	6.8	0.897244
7	81.2506	7	65.8786	7	48.1644	7	43.9762	7	35.7752	7	24.3658	7	11.0956	7	4.27928	7	1.31016	7	0.913935
7.2	83.5461	7.2	67.7282	7.2	49.4687	7.2	45.1853	7.2	36.7584	7.2	25.0548	7.2	11.4055	7.2	4.38553	7.2	1.33644	7.2	0.930015
7.4	85.8452	7.4	69.5725	7.4	50.7704	7.4	46.3976	7.4	37.7344	7.4	25.7407	7.4	11.7145	7.4	4.49185	7.4	1.36193	7.4	0.946547
7.6	88.1456	7.6	71.4264	7.6	52.0662	7.6	47.6246	7.6	38.7114	7.6	26.4251	7.6	12.0253	7.6	4.59896	7.6	1.38753	7.6	0.96327
7.8	90.4592	7.8	73.286	7.8	53.3567	7.8	48.8583	7.8	39.685	7.8	27.1083	7.8	12.3358	7.8	4.70617	7.8	1.41296	7.8	0.979713
8	92.782	8	75.1339	8	54.6434	8	50.0935	8	40.6588	8	27.7962	8	12.6474	8	4.81292	8	1.43957	8	0.995682
8.2	95.1116	8.2	76.9761	8.2	55.9385	8.2	51.3201	8.2	41.6313	8.2	28.4863	8.2	12.957	8.2	4.92077	8.2	1.4652	8.2	1.01186
8.4	97.4405	8.4	78.8095	8.4	57.237	8.4	52.543	8.4	42.6027	8.4	29.1798	8.4	13.2669	8.4	5.02765	8.4	1.49124	8.4	1.02746
8.6	99.7678	8.6	80.635	8.6	58.5335	8.6	53.7653	8.6	43.575	8.6	29.867	8.6	13.5755	8.6	5.13609	8.6	1.51667	8.6	1.04324
8.8	102.094	8.8	82.4661	8.8	59.8392	8.8	54.9897	8.8	44.5492	8.8	30.5523	8.8	13.8852	8.8	5.24425	8.8	1.54191	8.8	1.06
9	104.409	9	84.2988	9	61.1545	9	56.2143	9	45.5157	9	31.2494	9	14.1924	9	5.35185	9	1.56754	9	1.07549
9.2	106.731	9.2	86.1308	9.2	62.4669	9.2	57.447	9.2	46.4815	9.2	31.9475	9.2	14.4999	9.2	5.45986	9.2	1.59264	9.2	1.09148
9.4	109.056	9.4	87.9646	9.4	63.781	9.4	58.684	9.4	47.4452	9.4	32.6451	9.4	14.8063	9.4	5.56884	9.4	1.61771	9.4	1.10818
9.6	111.382	9.6	89.7995	9.6	65.0945	9.6	59.9144	9.6	48.4075	9.6	33.3437	9.6	15.1137	9.6	5.67784	9.6	1.6429	9.6	1.12415
9.8	113.706	9.8	91.6336	9.8	66.4077	9.8	61.1362	9.8	49.3598	9.8	34.0446	9.8	15.4194	9.8	5.78613	9.8	1.66741	9.8	1.14018
10	116.016	10	93.466	10	67.7298	10	62.3568	10	50.3164	10	34.7477	10	15.7268	10	5.8935	10	1.69226	10	1.15594
10.2	118.334	10.2	95.3047	10.2	69.0608	10.2	63.5789	10.2	51.2772	10.2	35.4472	10.2	16.0366	10.2	6.00091	10.2	1.71643	10.2	1.17272
10.4	120.666	10.4	97.1515	10.4	70.3816	10.4	64.8007	10.4	52.2327	10.4	36.1495	10.4	16.3463	10.4	6.10909	10.4	1.74077	10.4	1.1886
10.6	123.01	10.6	99.0053	10.6	71.6947	10.6	66.0196	10.6	53.1885	10.6	36.851	10.6	16.6567	10.6	6.21534	10.6	1.76486	10.6	1.20486
10.8	125.359	10.8	100.87	10.8	73.0035	10.8	67.2383	10.8	54.1426	10.8	37.5538	10.8	16.9664	10.8	6.32162	10.8	1.7893	10.8	1.22096
11	127.691	11	102.739	11	74.3162	11	68.4593	11	55.0887	11	38.255	11	17.2773	11	6.42839	11	1.81334	11	1.23682
11.2	130.011	11.2	104.616	11.2	75.6249	11.2	69.6917	11.2	56.032	11.2	38.9513	11.2	17.5883	11.2	6.53439	11.2	1.83745	11.2	1.25344
11.4	132.33	11.4	106.495	11.4	76.9193	11.4	70.9193	11.4	56.9704	11.4	39.6445	11.4	17.8982	11.4	6.64049	11.4	1.86201	11.4	1.26942
11.6	134.658	11.6	108.381	11.6	78.2181	11.6	72.1456	11.6	57.902	11.6	40.3406	11.6	18.207	11.6	6.74597	11.6	1.88704	11.6	1.28516
11.8	137.003	11.8	110.273	11.8	79.5136	11.8	73.3721	11.8	58.84	11.8	41.0354	11.8	18.5152	11.8	6.85308	11.8	1.91149	11.8	1.30117
12	139.362	12	112.168	12	80.8209	12	74.6049	12	59.7788	12	41.7276	12	18.8228	12	6.95914	12	1.93588	12	1.31743
12.2	141.725	12.2	114.058	12.2	82.1307	12.2	75.8387	12.2	60.7183	12.2	42.4227	12.2	19.1321	12.2	7.0669	12.2	1.95991	12.2	1.3339
12.4	144.086	12.4	115.941	12.4	83.4467	12.4	77.071	12.4	61.662	12.4	43.1154	12.4	19.4393	12.4	7.1731	12.4	1.9848	12.4	1.34968
12.6	146.433	12.6	117.819	12.6	84.7597	12.6	78.3021	12.6	62.6056	12.6	43.8131	12.6	19.7471	12.6	7.27845	12.6	2.00922	12.6	1.36621
12.8	148.774	12.8	119.701	12.8	86.0761	12.8	79.5311	12.8	63.5485	12.8	44.5142	12.8	20.0536	12.8	7.38386	12.8	2.03311	12.8	1.38279
13	151.111	13	121.574	13	87.3857	13	80.7673	13	64.4862	13	45.2158	13	20.3609	13	7.48955	13	2.05754	13	1.39908
13.2	153.445	13.2	123.45	13.2	88.696	13.2	82.0024	13.2	65.4193	13.2	45.9183	13.2	20.6691	13.2	7.59245	13.2	2.08209	13.2	1.41542
13.4	155.786	13.4	125.329	13.4	90.0061	13.4	83.2377	13.4	66.3526	13.4	46.617	13.4	20.9749	13.4	7.69556	13.4	2.10594	13.4	1.43171
13.6	158.125	13.6	127.202	13.6	91.3144	13.6	84.4725	13.6	67.2807	13.6	47.3185	13.6	21.2837	13.6	7.79852	13.6	2.13033	13.6	1.44798
13.8	160.455	13.8	129.076	13.8	92.6137	13.8	85.7083	13.8	68.2141	13.8	48.0244	13.8	21.5896	13.8	7.90198	13.8	2.15464	13.8	1.4641
14	162.792	14	130.958	14	93.9083	14	86.947	14	69.144	14	48.7259	14	21.8964	14	8.00513	14	2.17887	14	1.48043
14.2	165.133	14.2	132.845	14.2	95.2061	14.2	88.1883	14.2	70.0768	14.2	49.4231	14.2	22.2009	14.2	8.10856	14.2	2.20252	14.2	1.49659
14.4	167.461	14.4	134.718	14.4	96.5143	14.4	89.4344	14.4	71.0066	14.4	50.121	14.4	22.5075	14.4	8.21381	14.4	2.22641	14.4	1.51299
14.6	169.799	14.6	136.581	14.6	97.8149	14.6	90.6787	14.6	71.9342	14.6	50.8193	14.6	22.8149	14.6	8.31692	14.6	2.2504	14.6	1.52962
14.8	172.139	14.8	138.435	14.8	99.1118	14.8	91.9205	14.8	72.8646	14.8	51.5158	14.8	23.1224	14.8	8.41938	14.8	2.27374	14.8	1.54626
15	174.473	15	140.281	15	100.407	15	93.1643	15	73.7952	15	52.2117	15	23.4285	15	8.52434	15	2.29731	15	1.5627
15.2	176.798	15.2	142.13	15.2	101.693	15.2	94.3994	15.2	74.7264	15.2	52.9071	15.2	23.7335	15.2	8.6275	15.2	2.32097	15.2	1.57976
15.4	179.122	15.4	143.969	15.4	102.973	15.4	95.6378	15.4	75.6576	15.4	53.6042	15.4	24.0401	15.4	8.73056	15.4	2.34411	15.4	1.59632
15.6	181.452	15.6	145.792	15.6	104.267	15.6	96.8818	15.6	76.5916	15.6	54.3002	15.6	24.3458	15.6	8.83358	15.6	2.3677	15.6	1.61308
15.8	183.788	15.8	147.631	15.8	105.561	15.8	98.1199	15.8	77.5203	15.8	54.9939	15.8	24.6518	15.8	8.93807	15.8	2.39068	15.8	1.62942
16	186.121	16	149.478	16	106.86	16	99.3612	16	78.4485	16	55.6885	16	24.9592	16	9.04167	16	2.41382	16	1.64595
16.2	188.442	16.2	151.338	16.2	108.161	16.2	100.598	16.2	79.3746	16.2	56.3827	16.2	25.2661	16.2	9.14538	16.2	2.43711	16.2	1.66226
16.4	190.747	16.4	153.195	16.4	109.448	16.4	101.831	16.4	80.3031	16.4	57.0792	16.4	25.575	16.4	9.24944	16.4	2.46039	16.4	1.6787
16.6	193.049	16.6	155.037	16.6	110.733	16.6	103.059	16.6	81.225	16.6	57.7767	16.6	25.8842	16.6	9.35261	16.6	2.48329	16.6	1.69496
16.8	195.363	16.8	156.873	16.8	112.029	16.8	104.284	16.8	82.1457	16.8	58.4755	16.8	26.1914	16.8	9.45598	16.8	2.50618	16.8	1.71134
17	197.659	17	158.708	17	113.328	17	105.513	17	83.067	17	59.1737	17	26.4997	17	9.55883	17	2.5295	17	1.72763
17.2	199.937	17.2	160.548	17.2	114.637	17.2	106.736	17.2	83.9877	17.2	59.8729	17.2	26.8082	17.2	9.66217	17.2	2.55192	17.2	1.74374
17.4	202.218	17.4	162.378	17.4	115.947	17.4	107.961	17.4	84.909	17.4	60.5729	17.4	27.1176	17.4	9.76642	17.4	2.57448	17.4	1.75997
17.6	204.511	17.6	164.204	17.6	117.259	17.6	109.185	17.6	85.8335	17.6	61.2678	17.6	27.4271	17.6	9.86937	17.6	2.59721	17.6	1.77695
17.8	206.8	17.8	166.037	17.8	118.563	17.8	110.407	17.8	86.7605	17.8	61.9616	17.8	27.7365	17.8	9.97394	17.8	2.61969	17.8	1.79347
18	209.095	18	167.872	18	119.87	18	111.642	18	87.6915	18	62.6566	18	28.0468	18	10.0766	18	2.64277	18	1.8097
18.2	211.388	18.2	169.703	18.2	121.18	18.2	112.873	18.2	88.6197	18.2	63.3493	18.2	28.354	18.2	10.1787	18.2	2.66589	18.2	1.82649
18.4	213.688	18.4	171.532	18.4	122.495	18.4	114.111	18.4	89.548	18.4	64.0448	18.4	28.6608	18.4	10.2794	18.4	2.68875	18.4	1.84292
18.6	215.989	18.6	173.346	18.6	123.809	18.6	115.355	18.6	90.4756	18.6	64.7421	18.6	28.967	18.6	10.3817	18.6	2.71146	18.6	1.85937
18.8	218.276	18.8	175.158	18.8	125.118	18.8	116.608	18.8	91.4042	18.8	65.4386	18.8	29.2727	18.8	10.4822	18.8	2.73511	18.8	1.87598
19	220.554	19	176.961	19	126.424	19	117.863	19	92.3274	19	66.1332	19	29.5806	19	10.5848	19	2.75874	19	1.89341
19.2	222.823	19.2	178.761	19.2	127.733	19.2	119.121	19.2	93.2518	19.2	66.8239	19.2	29.8882	19.2	10.6871	19.2	2.782	19.2	1.91005
19.4	225.09	19.4	180.555	19.4	129.035	19.4	120.384	19.4	94.1708	19.4	67.5129	19.4	30.1972	19.4	10.7896	19.4	2.80493	19.4	1.92671
19.6	227.356	19.6	182.357	19.6	130.324	19.6	121.642	19.6	95.0878	19.6	68.2014	19.6	30.5035	19.6	10.8918	19.6	2.82836	19.6	1.94363
19.8	229.617	19.8	184.157	19.8	131.618	19.8	122.897	19.8	95.9985	19.8	68.8908	19.8	30.8112	19.8	10.9945	19.8	2.85142	19.8	1.96023
20	231.868	20	185.95	20	132.896	20	124.148	20	96.9166	20	69.5805	20	31.1173	20	11.0972	20	2.87443	20	1.9766
20.2	234.115	20.2	187.742	20.2	134.184	20.2	125.403	20.2	97.8337	20.2	70.2708	20.2	31.4219	20.2	11.2002	20.2	2.89736	20.2	1.99341
20.4	236.355	20.4	189.535	20.4	135.472	20.4	126.656	20.4	98.7464	20.4	70.961	20.4	31.7271	20.4	11.3043	20.4	2.9202	20.4	2.01032
20.6	238.595	20.6	191.333	20.6	136.762	20.6	127.915	20.6	99.6587	20.6	71.6495	20.6	32.0316	20.6	11.4085	20.6	2.94277	20.6	2.02677
20.8	240.828	20.8	193.137	20.8	138.058	20.8	129.183	20.8	100.568	20.8	72.3388	20.8	32.3368	20.8	11.5107	20.8	2.9653	20.8	2.04366
21	243.06	21	194.93	21	139.361	21	130.448	21	101.478	21	73.0237	21	32.642	21	11.6139	21	2.98758	21	2.05968
21.2	245.298	21.2	196.707	21.2	140.673	21.2	131.718	21.2	102.386	21.2	73.7109	21.2	32.9487	21.2	11.7152	21.2	3.01083	21.2	2.07595
21.4	247.532	21.4	198.488	21.4	141.983	21.4	132.992	21.4	103.293	21.4	74.3948	21.4	33.2565	21.4	11.8171	21.4	3.03388	21.4	2.09266
21.6	249.76	21.6	200.261	21.6	143.286	21.6	134.265	21.6	104.2	21.6	75.0788	21.6	33.5614	21.6	11.9173	21.6	3.05624	21.6	2.10946
21.8	251.982	21.8	202.042	21.8	144.586	21.8	135.541	21.8	105.102	21.8	75.7636	21.8	33.8681	21.8	12.0176	21.8	3.07911	21.8	2.12668
22	254.204	22	203.826	22	145.877	22	136.817	22	106.006	22	76.4492	22	34.1753	22	12.1205	22	3.10218	22	2.14335
22.2	256.425	22.2	205.613	22.2	147.17	22.2	138.093	22.2	106.909	22.2	77.1318	22.2	34.4822	22.2	12.2219	22.2	3.12511	22.2	2.15947
22.4	258.645	22.4	207.388	22.4	148.454	22.4	139.364	22.4	107.811	22.4	77.812	22.4	34.79	22.4	12.3241	22.4	3.14838	22.4	2.17669
22.6	260.867	22.6	209.172	22.6	149.738	22.6	140.636	22.6	108.705	22.6	78.492	22.6	35.1004	22.6	12.4259	22.6	3.17162	22.6	2.19328
22.8	263.094	22.8	210.939	22.8	151.017	22.8	141.901	22.8	109.597	22.8	79.1697	22.8	35.4105	22.8	12.5284	22.8	3.19435	22.8	2.20989
23	265.321	23	212.727	23	152.292	23	143.174	23	110.487	23	79.8413	23	35.7203	23	12.6309	23	3.2172	23	2.22687
23.2	267.541	23.2	214.503	23.2	153.557	23.2	144.451	23.2	111.379	23.2	80.5149	23.2	36.0319	23.2	12.7329	23.2	3.24086	23.2	2.24337
23.4	269.741	23.4	216.282	23.4	154.829	23.4	145.731	23.4	112.269	23.4	81.1863	23.4	36.3459	23.4	12.8354	23.4	3.26387	23.4	2.25993
23.6	271.943	23.6	218.052	23.6	156.1	23.6	147.009	23.6	113.156	23.6	81.8593	23.6	36.6593	23.6	12.938	23.6	3.28728	23.6	2.2767
23.8	274.151	23.8	219.813	23.8	157.365	23.8	148.288	23.8	114.046	23.8	82.5302	23.8	36.9731	23.8	13.0397	23.8	3.31019	23.8	2.29373
24	276.365	24	221.562	24	158.621	24	149.563	24	114.939	24	83.2044	24	37.289	24	13.1419	24	3.33323	24	2.31032
24.2	278.577	24.2	223.31	24.2	159.882	24.2	150.846	24.2	115.83	24.2	83.8793	24.2	37.6048	24.2	13.2432	24.2	3.35606	24.2	2.32691
24.4	280.787	24.4	225.065	24.4	161.15	24.4	152.124	24.4	116.715	24.4	84.5584	24.4	37.9195	24.4	13.3445	24.4	3.37926	24.4	2.34336
24.6	282.987	24.6	226.83	24.6	162.412	24.6	153.395	24.6	117.593	24.6	85.2389	24.6	38.2366	24.6	13.4452	24.6	3.40264	24.6	2.35981
24.8	285.197	24.8	228.586	24.8	163.674	24.8	154.664	24.8	118.474	24.8	85.9211	24.8	38.5526	24.8	13.5472	24.8	3.4257	24.8	2.37621
25	287.397	25	230.33	25	164.933	25	155.936	25	119.358	25	86.6041	25	38.8717	25	13.6491	25	3.4491	25	2.39197
25.2	289.598	25.2	232.077	25.2	166.196	25.2	157.204	25.2	120.245	25.2	87.2889	25.2	39.1891	25.2	13.7519	25.2	3.47209	25.2	2.40916
25.4	291.796	25.4	233.834	25.4	167.459	25.4	158.471	25.4	121.126	25.4	87.9714	25.4	39.5047	25.4	13.8544	25.4	3.49511	25.4	2.42485
25.6	293.988	25.6	235.593	25.6	168.728	25.6	159.721	25.6	122.008	25.6	88.6511	25.6	39.8193	25.6	13.9582	25.6	3.51773	25.6	2.44139
25.8	296.186	25.8	237.345	25.8	169.999	25.8	160.971	25.8	122.886	25.8	89.3293	25.8	40.1347	25.8	14.0619	25.8	3.54085	25.8	2.458
26	298.379	26	239.096	26	171.269	26	162.222	26	123.769	26	90.0066	26	40.4506	26	14.1651	26	3.56386	26	2.47491
26.2	300.583	26.2	240.853	26.2	172.542	26.2	163.472	26.2	124.655	26.2	90.6889	26.2	40.7686	26.2	14.2696	26.2	3.58652	26.2	2.49151
26.4	302.788	26.4	242.616	26.4	173.803	26.4	164.713	26.4	125.537	26.4	91.3739	26.4	41.0865	26.4	14.3745	26.4	3.60885	26.4	2.50789
26.6	304.988	26.6	244.372	26.6	175.064	26.6	165.95	26.6	126.412	26.6	92.0639	26.6	41.4044	26.6	14.4802	26.6	3.63209	26.6	2.52425
26.8	307.192	26.8	246.126	26.8	176.323	26.8	167.179	26.8	127.282	26.8	92.7509	26.8	41.7208	26.8	14.5857	26.8	3.65419	26.8	2.54091
27	309.392	27	247.887	27	177.583	27	168.418	27	128.154	27	93.4379	27	42.037	27	14.6915	27	3.67667	27	2.55745
27.2	311.601	27.2	249.637	27.2	178.833	27.2	169.665	27.2	129.025	27.2	94.124	27.2	42.3515	27.2	14.798	27.2	3.69892	27.2	2.57409
27.4	313.822	27.4	251.38	27.4	180.067	27.4	170.92	27.4	129.897	27.4	94.8078	27.4	42.668	27.4	14.903	27.4	3.72084	27.4	2.59076
27.6	316.039	27.6	253.126	27.6	181.302	27.6	172.178	27.6	130.768	27.6	95.4906	27.6	42.9847	27.6	15.0073	27.6	3.74325	27.6	2.60757
27.8	318.238	27.8	254.884	27.8	182.529	27.8	173.431	27.8	131.643	27.8	96.1725	27.8	43.3003	27.8	15.1119	27.8	3.76583	27.8	2.62373
28	320.432	28	256.651	28	183.761	28	174.683	28	132.522	28	96.8589	28	43.6191	28	15.2153	28	3.78762	28	2.64034
28.2	322.628	28.2	258.403	28.2	184.99	28.2	175.934	28.2	133.407	28.2	97.5428	28.2	43.9395	28.2	15.3173	28.2	3.80956	28.2	2.65669
28.4	324.815	28.4	260.135	28.4	186.228	28.4	177.184	28.4	134.289	28.4	98.2253	28.4	44.2587	28.4	15.4203	28.4	3.83118	28.4	2.67347
28.6	327.017	28.6	261.886	28.6	187.463	28.6	178.432	28.6	135.165	28.6	98.9044	28.6	44.5796	28.6	15.5234	28.6	3.85245	28.6	2.68947
28.8	329.229	28.8	263.628	28.8	188.703	28.8	179.682	28.8	136.033	28.8	99.5888	28.8	44.9005	28.8	15.6267	28.8	3.87469	28.8	2.70576
29	331.429	29	265.375	29	189.957	29	180.924	29	136.903	29	100.277	29	45.2214	29	15.7285	29	3.89624	29	2.72248
29.2	333.617	29.2	267.128	29.2	191.21	29.2	182.163	29.2	137.77	29.2	100.962	29.2	45.5456	29.2	15.8308	29.2	3.91802	29.2	2.73918
29.4	335.803	29.4	268.887	29.4	192.463	29.4	183.394	29.4	138.641	29.4	101.657	29.4	45.8685	29.4	15.9327	29.4	3.93966	29.4	2.75522
29.6	337.982	29.6	270.645	29.6	193.728	29.6	184.63	29.6	139.519	29.6	102.353	29.6	46.1907	29.6	16.033	29.6	3.96124	29.6	2.77133
29.8	340.17	29.8	272.395	29.8	194.997	29.8	185.854	29.8	140.395	29.8	103.051	29.8	46.5134	29.8	16.1353	29.8	3.98314	29.8	2.78778
30	342.363	30	274.144	30	196.267	30	187.075	30	141.269	30	103.749	30	46.8383	30	16.2364	30	4.00496	30	2.80416
30.2	344.554	30.2	275.912	30.2	197.529	30.2	188.298	30.2	142.145	30.2	104.445	30.2	47.1623	30.2	16.3379	30.2	4.02666	30.2	2.82053
30.4	346.747	30.4	277.682	30.4	198.776	30.4	189.53	30.4	143.023	30.4	105.145	30.4	47.486	30.4	16.44	30.4	4.048	30.4	2.83688
30.6	348.953	30.6	279.448	30.6	200.024	30.6	190.756	30.6	143.905	30.6	105.844	30.6	47.808	30.6	16.5408	30.6	4.06973	30.6	2.85288
30.8	351.164	30.8	281.209	30.8	201.275	30.8	191.982	30.8	144.786	30.8	106.539	30.8	48.1281	30.8	16.6409	30.8	4.09105	30.8	2.869
31	353.37	31	282.981	31	202.541	31	193.206	31	145.67	31	107.236	31	48.4477	31	16.7408	31	4.11241	31	2.88551
31.2	355.561	31.2	284.761	31.2	203.8	31.2	194.425	31.2	146.552	31.2	107.934	31.2	48.7662	31.2	16.8415	31.2	4.1338	31.2	2.90179
31.4	357.738	31.4	286.525	31.4	205.064	31.4	195.646	31.4	147.431	31.4	108.631	31.4	49.0858	31.4	16.9429	31.4	4.1555	31.4	2.91763
31.6	359.907	31.6	288.299	31.6	206.313	31.6	196.863	31.6	148.308	31.6	109.331	31.6	49.408	31.6	17.0439	31.6	4.17676	31.6	2.93403
31.8	362.079	31.8	290.064	31.8	207.566	31.8	198.087	31.8	149.185	31.8	110.029	31.8	49.7287	31.8	17.1456	31.8	4.1981	31.8	2.9507
32	364.247	32	291.843	32	208.805	32	199.305	32	150.056	32	110.727	32	50.0497	32	17.2467	32	4.2199	32	2.96694
32.2	366.397	32.2	293.626	32.2	210.05	32.2	200.518	32.2	150.923	32.2	111.426	32.2	50.3728	32.2	17.3473	32.2	4.24149	32.2	2.98301
32.4	368.562	32.4	295.415	32.4	211.287	32.4	201.738	32.4	151.794	32.4	112.12	32.4	50.6957	32.4	17.4485	32.4	4.26249	32.4	2.9993
32.6	370.73	32.6	297.196	32.6	212.536	32.6	202.961	32.6	152.667	32.6	112.809	32.6	51.0182	32.6	17.5503	32.6	4.28434	32.6	3.01573
32.8	372.906	32.8	298.963	32.8	213.787	32.8	204.184	32.8	153.538	32.8	113.493	32.8	51.3422	32.8	17.652	32.8	4.30589	32.8	3.03227
33	375.076	33	300.743	33	215.03	33	205.401	33	154.411	33	114.177	33	51.6658	33	17.7526	33	4.32667	33	3.04866
33.2	377.225	33.2	302.513	33.2	216.267	33.2	206.615	33.2	155.284	33.2	114.861	33.2	51.9911	33.2	17.8527	33.2	4.34835	33.2	3.0645
33.4	379.376	33.4	304.285	33.4	217.514	33.4	207.833	33.4	156.141	33.4	115.545	33.4	52.317	33.4	17.9527	33.4	4.36971	33.4	3.08027
33.6	381.542	33.6	306.053	33.6	218.758	33.6	209.06	33.6	156.995	33.6	116.224	33.6	52.6434	33.6	18.0531	33.6	4.39052	33.6	3.09673
33.8	383.723	33.8	307.807	33.8	219.993	33.8	210.283	33.8	157.855	33.8	116.905	33.8	52.97	33.8	18.155	33.8	4.41212	33.8	3.1122
34	385.914	34	309.548	34	221.219	34	211.509	34	158.706	34	117.588	34	53.2955	34	18.2551	34	4.43356	34	3.12792
34.2	388.114	34.2	311.287	34.2	222.444	34.2	212.733	34.2	159.563	34.2	118.27	34.2	53.621	34.2	18.3553	34.2	4.45472	34.2	3.14405
34.4	390.303	34.4	313.033	34.4	223.658	34.4	213.964	34.4	160.424	34.4	118.955	34.4	53.9458	34.4	18.4562	34.4	4.47624	34.4	3.15984
34.6	392.497	34.6	314.803	34.6	224.859	34.6	215.197	34.6	161.281	34.6	119.646	34.6	54.2742	34.6	18.5566	34.6	4.49772	34.6	3.17586
34.8	394.688	34.8	316.6	34.8	226.062	34.8	216.436	34.8	162.138	34.8	120.332	34.8	54.6025	34.8	18.6578	34.8	4.51902	34.8	3.19214
35	396.869	35	318.405	35	227.267	35	217.659	35	162.998	35	121.014	35	54.9311	35	18.7581	35	4.54075	35	3.2086
35.2	399.024	35.2	320.206	35.2	228.482	35.2	218.881	35.2	163.847	35.2	121.694	35.2	55.2578	35.2	18.8595	35.2	4.56227	35.2	3.22521
35.4	401.183	35.4	322.01	35.4	229.714	35.4	220.119	35.4	164.687	35.4	122.377	35.4	55.5845	35.4	18.9613	35.4	4.58399	35.4	3.2412
35.6	403.36	35.6	323.813	35.6	230.949	35.6	221.364	35.6	165.53	35.6	123.062	35.6	55.9103	35.6	19.0625	35.6	4.60494	35.6	3.2575
35.8	405.533	35.8	325.619	35.8	232.182	35.8	222.591	35.8	166.371	35.8	123.744	35.8	56.2354	35.8	19.164	35.8	4.62611	35.8	3.27351
36	407.714	36	327.443	36	233.417	36	223.83	36	167.209	36	124.428	36	56.561	36	19.2652	36	4.64733	36	3.28934
36.2	409.891	36.2	329.277	36.2	234.649	36.2	225.069	36.2	168.044	36.2	125.113	36.2	56.8885	36.2	19.368	36.2	4.66858	36.2	3.30537
36.4	412.07	36.4	331.113	36.4	235.868	36.4	226.31	36.4	168.882	36.4	125.796	36.4	57.2142	36.4	19.47	36.4	4.68998	36.4	3.32172
36.6	414.249	36.6	332.939	36.6	237.079	36.6	227.564	36.6	169.73	36.6	126.48	36.6	57.538	36.6	19.5718	36.6	4.71167	36.6	3.33791
36.8	416.404	36.8	334.778	36.8	238.284	36.8	228.817	36.8	170.567	36.8	127.162	36.8	57.8592	36.8	19.6724	36.8	4.73351	36.8	3.35423
37	418.53	37	336.607	37	239.487	37	230.072	37	171.401	37	127.846	37	58.1784	37	19.7741	37	4.75584	37	3.36977
37.2	420.652	37.2	338.443	37.2	240.677	37.2	231.334	37.2	172.243	37.2	128.533	37.2	58.4985	37.2	19.875	37.2	4.77751	37.2	3.38676
37.4	422.777	37.4	340.273	37.4	241.871	37.4	232.605	37.4	173.086	37.4	129.214	37.4	58.8182	37.4	19.9765	37.4	4.79952	37.4	3.403
37.6	424.898	37.6	342.099	37.6	243.074	37.6	233.867	37.6	173.924	37.6	129.899	37.6	59.138	37.6	20.0776	37.6	4.82107	37.6	3.41954
37.8	426.997	37.8	343.939	37.8	244.292	37.8	235.134	37.8	174.756	37.8	130.582	37.8	59.4567	37.8	20.1781	37.8	4.84217	37.8	3.43539
38	429.07	38	345.786	38	245.512	38	236.399	38	175.591	38	131.266	38	59.7744	38	20.28	38	4.86373	38	3.45137
38.2	431.158	38.2	347.631	38.2	246.699	38.2	237.664	38.2	176.432	38.2	131.948	38.2	60.0904	38.2	20.3813	38.2	4.88556	38.2	3.46803
38.4	433.253	38.4	349.488	38.4	247.89	38.4	238.925	38.4	177.268	38.4	132.629	38.4	60.4079	38.4	20.4829	38.4	4.90687	38.4	3.48409
38.6	435.366	38.6	351.354	38.6	249.097	38.6	240.19	38.6	178.1	38.6	133.312	38.6	60.7229	38.6	20.5864	38.6	4.92811	38.6	3.50043
38.8	437.497	38.8	353.226	38.8	250.307	38.8	241.46	38.8	178.932	38.8	133.992	38.8	61.0407	38.8	20.6879	38.8	4.94947	38.8	3.51654
39	439.619	39	355.113	39	251.507	39	242.731	39	179.767	39	134.674	39	61.3576	39	20.7903	39	4.97096	39	3.53276
39.2	441.741	39.2	357.016	39.2	252.701	39.2	243.999	39.2	180.6	39.2	135.358	39.2	61.6761	39.2	20.8923	39.2	4.99206	39.2	3.54879
39.4	443.871	39.4	358.922	39.4	253.894	39.4	245.258	39.4	181.433	39.4	136.045	39.4	61.9927	39.4	20.9943	39.4	5.01306	39.4	3.56505
39.6	446.012	39.6	360.821	39.6	255.079	39.6	246.508	39.6	182.264	39.6	136.734	39.6	62.3076	39.6	21.0948	39.6	5.03475	39.6	3.58168
39.8	448.138	39.8	362.707	39.8	256.247	39.8	247.763	39.8	183.091	39.8	137.422	39.8	62.6185	39.8	21.1966	39.8	5.05577	39.8	3.5976
40	450.26	40	364.598	40	257.408	40	249.017	40	183.914	40	138.113	40	62.9307	40	21.2974	40	5.07682	40	3.61346
40.2	452.391	40.2	366.492	40.2	258.567	40.2	250.269	40.2	184.745	40.2	138.805	40.2	63.2422	40.2	21.398	40.2	5.09764	40.2	3.62961
40.4	454.525	40.4	368.371	40.4	259.741	40.4	251.52	40.4	185.58	40.4	139.495	40.4	63.552	40.4	21.4996	40.4	5.11849	40.4	3.64638
40.6	456.649	40.6	370.246	40.6	260.92	40.6	252.771	40.6	186.418	40.6	140.185	40.6	63.8616	40.6	21.6013	40.6	5.1397	40.6	3.66288
40.8	458.767	40.8	372.111	40.8	262.073	40.8	254.025	40.8	187.256	40.8	140.871	40.8	64.1711	40.8	21.703	40.8	5.16044	40.8	3.67929
41	460.899	41	373.965	41	263.221	41	255.276	41	188.089	41	141.559	41	64.482	41	21.8044	41	5.18125	41	3.69566
41.2	463.022	41.2	375.807	41.2	264.367	41.2	256.524	41.2	188.912	41.2	142.242	41.2	64.7898	41.2	21.9062	41.2	5.20243	41.2	3.7121
41.4	465.149	41.4	377.644	41.4	265.499	41.4	257.779	41.4	189.733	41.4	142.923	41.4	65.0969	41.4	22.0089	41.4	5.22329	41.4	3.72848
41.6	467.287	41.6	379.486	41.6	266.636	41.6	259.025	41.6	190.557	41.6	143.602	41.6	65.4073	41.6	22.1106	41.6	5.24359	41.6	3.74463
41.8	469.408	41.8	381.334	41.8	267.788	41.8	260.27	41.8	191.381	41.8	144.277	41.8	65.719	41.8	22.2126	41.8	5.26443	41.8	3.76132
42	471.506	42	383.172	42	268.959	42	261.527	42	192.211	42	144.951	42	66.0295	42	22.3141	42	5.28539	42	3.77768
42.2	473.618	42.2	384.995	42.2	270.144	42.2	262.785	42.2	193.049	42.2	145.628	42.2	66.3403	42.2	22.4161	42.2	5.30609	42.2	3.79377
42.4	475.746	42.4	386.822	42.4	271.338	42.4	264.038	42.4	193.898	42.4	146.307	42.4	66.6525	42.4	22.5178	42.4	5.32677	42.4	3.81034
42.6	477.894	42.6	388.672	42.6	272.539	42.6	265.28	42.6	194.74	42.6	146.983	42.6	66.9615	42.6	22.6213	42.6	5.3477	42.6	3.82675
42.8	480.045	42.8	390.508	42.8	273.735	42.8	266.529	42.8	195.583	42.8	147.662	42.8	67.2708	42.8	22.7251	42.8	5.36872	42.8	3.84306
43	482.215	43	392.322	43	274.94	43	267.79	43	196.431	43	148.343	43	67.5808	43	22.8279	43	5.38946	43	3.85956
43.2	484.399	43.2	394.135	43.2	276.135	43.2	269.055	43.2	197.284	43.2	149.024	43.2	67.8912	43.2	22.9327	43.2	5.40998	43.2	3.8758
43.4	486.56	43.4	395.952	43.4	277.323	43.4	270.313	43.4	198.136	43.4	149.705	43.4	68.2025	43.4	23.0364	43.4	5.43059	43.4	3.89223
43.6	488.729	43.6	397.78	43.6	278.521	43.6	271.571	43.6	198.979	43.6	150.39	43.6	68.5144	43.6	23.1411	43.6	5.45146	43.6	3.90877
43.8	490.909	43.8	399.611	43.8	279.718	43.8	272.831	43.8	199.82	43.8	151.074	43.8	68.8251	43.8	23.2454	43.8	5.47206	43.8	3.92563
44	493.076	44	401.441	44	280.906	44	274.084	44	200.649	44	151.755	44	69.1354	44	23.3484	44	5.49269	44	3.9428
44.2	495.248	44.2	403.255	44.2	282.095	44.2	275.338	44.2	201.477	44.2	152.437	44.2	69.4485	44.2	23.4509	44.2	5.51311	44.2	3.95936
44.4	497.426	44.4	405.068	44.4	283.277	44.4	276.591	44.4	202.308	44.4	153.116	44.4	69.7607	44.4	23.5537	44.4	5.53393	44.4	3.97605
44.6	499.614	44.6	406.886	44.6	284.471	44.6	277.85	44.6	203.142	44.6	153.793	44.6	70.0721	44.6	23.6555	44.6	5.55458	44.6	3.99279
44.8	501.807	44.8	408.706	44.8	285.677	44.8	279.118	44.8	203.976	44.8	154.467	44.8	70.3836	44.8	23.7565	44.8	5.57521	44.8	4.00945
45	504.003	45	410.526	45	286.872	45	280.388	45	204.806	45	155.141	45	70.6975	45	23.8591	45	5.59633	45	4.02621
45.2	506.196	45.2	412.349	45.2	288.081	45.2	281.659	45.2	205.644	45.2	155.816	45.2	71.0115	45.2	23.9614	45.2	5.61723	45.2	4.04287
45.4	508.4	45.4	414.173	45.4	289.278	45.4	282.93	45.4	206.487	45.4	156.491	45.4	71.3254	45.4	24.0631	45.4	5.6382	45.4	4.05921
45.6	510.621	45.6	415.989	45.6	290.469	45.6	284.202	45.6	207.328	45.6	157.172	45.6	71.6363	45.6	24.1641	45.6	5.65873	45.6	4.07642
45.8	512.846	45.8	417.796	45.8	291.668	45.8	285.475	45.8	208.174	45.8	157.852	45.8	71.9499	45.8	24.265	45.8	5.67919	45.8	4.09336
46	515.066	46	419.62	46	292.884	46	286.741	46	209.019	46	158.529	46	72.2637	46	24.3662	46	5.70025	46	4.11012
46.2	517.271	46.2	421.44	46.2	294.109	46.2	288.008	46.2	209.862	46.2	159.203	46.2	72.577	46.2	24.4657	46.2	5.72092	46.2	4.12715
46.4	519.466	46.4	423.248	46.4	295.343	46.4	289.273	46.4	210.706	46.4	159.885	46.4	72.8903	46.4	24.5665	46.4	5.74205	46.4	4.14419
46.6	521.666	46.6	425.052	46.6	296.565	46.6	290.533	46.6	211.546	46.6	160.566	46.6	73.2014	46.6	24.6663	46.6	5.76285	46.6	4.16103
46.8	523.867	46.8	426.858	46.8	297.784	46.8	291.797	46.8	212.387	46.8	161.244	46.8	73.5102	46.8	24.7663	46.8	5.7833	46.8	4.17818
47	526.092	47	428.655	47	299.009	47	293.057	47	213.234	47	161.927	47	73.8215	47	24.8663	47	5.80346	47	4.19573
47.2	528.321	47.2	430.441	47.2	300.225	47.2	294.308	47.2	214.088	47.2	162.608	47.2	74.1327	47.2	24.9663	47.2	5.82415	47.2	4.21268
47.4	530.545	47.4	432.223	47.4	301.443	47.4	295.56	47.4	214.942	47.4	163.289	47.4	74.4434	47.4	25.0647	47.4	5.84431	47.4	4.22987
47.6	532.768	47.6	434.001	47.6	302.674	47.6	296.814	47.6	215.804	47.6	163.975	47.6	74.7544	47.6	25.1643	47.6	5.86453	47.6	4.24663
47.8	535.013	47.8	435.793	47.8	303.908	47.8	298.063	47.8	216.66	47.8	164.662	47.8	75.0652	47.8	25.2649	47.8	5.88396	47.8	4.26371
48	537.253	48	437.578	48	305.144	48	299.3	48	217.507	48	165.351	48	75.3755	48	25.366	48	5.90436	48	4.28118
48.2	539.485	48.2	439.357	48.2	306.377	48.2	300.527	48.2	218.346	48.2	166.037	48.2	75.6834	48.2	25.4658	48.2	5.92436	48.2	4.29884
48.4	541.72	48.4	441.122	48.4	307.595	48.4	301.76	48.4	219.184	48.4	166.73	48.4	75.9922	48.4	25.5671	48.4	5.94361	48.4	4.3165
48.6	543.967	48.6	442.904	48.6	308.803	48.6	302.998	48.6	220.016	48.6	167.426	48.6	76.3	48.6	25.6691	48.6	5.96344	48.6	4.33379
48.8	546.21	48.8	444.676	48.8	310.03	48.8	304.224	48.8	220.845	48.8	168.124	48.8	76.6093	48.8	25.7701	48.8	5.98332	48.8	4.35068
49	548.454	49	446.457	49	311.262	49	305.465	49	221.679	49	168.815	49	76.9201	49	25.8718	49	6.0026	49	4.36846
49.2	550.705	49.2	448.243	49.2	312.503	49.2	306.694	49.2	222.517	49.2	169.503	49.2	77.2296	49.2	25.9729	49.2	6.02233	49.2	4.38588
49.4	552.979	49.4	450.021	49.4	313.75	49.4	307.924	49.4	223.359	49.4	170.194	49.4	77.5394	49.4	26.0743	49.4	6.04148	49.4	4.40315
49.6	555.272	49.6	451.809	49.6	314.995	49.6	309.143	49.6	224.193	49.6	170.882	49.6	77.8475	49.6	26.1763	49.6	6.06083	49.6	4.42094
49.8	557.57	49.8	453.603	49.8	316.224	49.8	310.357	49.8	225.034	49.8	171.57	49.8	78.1565	49.8	26.2785	49.8	6.08037	49.8	4.43799
50	559.877	50	455.404	50	317.456	50	311.568	50	225.878	50	172.257	50	78.4646	50	26.3799	50	6.0995	50	4.45598
50.2	562.18	50.2	457.191	50.2	318.691	50.2	312.777	50.2	226.723	50.2	172.94	50.2	78.7715	50.2	26.4808	50.2	6.11895	50.2	4.47349
50.4	564.473	50.4	458.986	50.4	319.923	50.4	313.99	50.4	227.566	50.4	173.627	50.4	79.0803	50.4	26.5822	50.4	6.13795	50.4	4.49037
50.6	566.773	50.6	460.791	50.6	321.143	50.6	315.215	50.6	228.401	50.6	174.315	50.6	79.39	50.6	26.683	50.6	6.15714	50.6	4.50803
50.8	569.057	50.8	462.602	50.8	322.378	50.8	316.435	50.8	229.25	50.8	175.004	50.8	79.6996	50.8	26.7825	50.8	6.17658	50.8	4.52585
51	571.34	51	464.409	51	323.613	51	317.669	51	230.102	51	175.693	51	80.0099	51	26.8818	51	6.19576	51	4.54343
51.2	573.619	51.2	466.225	51.2	324.857	51.2	318.92	51.2	230.956	51.2	176.386	51.2	80.3222	51.2	26.9824	51.2	6.2152	51.2	4.56088
51.4	575.899	51.4	468.03	51.4	326.103	51.4	320.165	51.4	231.81	51.4	177.074	51.4	80.6355	51.4	27.0833	51.4	6.23426	51.4	4.57867
51.6	578.19	51.6	469.842	51.6	327.348	51.6	321.408	51.6	232.668	51.6	177.763	51.6	80.9485	51.6	27.1853	51.6	6.25299	51.6	4.59567
51.8	580.483	51.8	471.655	51.8	328.571	51.8	322.656	51.8	233.525	51.8	178.45	51.8	81.2609	51.8	27.2872	51.8	6.27171	51.8	4.61337
52	582.792	52	473.447	52	329.781	52	323.904	52	234.384	52	179.138	52	81.5752	52	27.3893	52	6.29049	52	4.63083
52.2	585.111	52.2	475.231	52.2	330.959	52.2	325.154	52.2	235.239	52.2	179.819	52.2	81.8873	52.2	27.4916	52.2	6.30884	52.2	4.64885
52.4	587.439	52.4	477.007	52.4	332.127	52.4	326.412	52.4	236.102	52.4	180.506	52.4	82.2019	52.4	27.5939	52.4	6.32707	52.4	4.66606
52.6	589.791	52.6	478.782	52.6	333.291	52.6	327.667	52.6	236.959	52.6	181.193	52.6	82.517	52.6	27.6967	52.6	6.34524	52.6	4.68385
52.8	592.146	52.8	480.56	52.8	334.462	52.8	328.931	52.8	237.814	52.8	181.88	52.8	82.8323	52.8	27.7985	52.8	6.36429	52.8	4.70104
53	594.504	53	482.345	53	335.655	53	330.205	53	238.67	53	182.567	53	83.149	53	27.901	53	6.38239	53	4.71855
53.2	596.88	53.2	484.115	53.2	336.842	53.2	331.479	53.2	239.523	53.2	183.264	53.2	83.4648	53.2	28.0023	53.2	6.40113	53.2	4.73686
53.4	599.254	53.4	485.9	53.4	338.02	53.4	332.756	53.4	240.375	53.4	183.96	53.4	83.7793	53.4	28.1029	53.4	6.42025	53.4	4.75466
53.6	601.637	53.6	487.649	53.6	339.175	53.6	334.047	53.6	241.227	53.6	184.651	53.6	84.0914	53.6	28.2023	53.6	6.43938	53.6	4.77247
53.8	604.005	53.8	489.431	53.8	340.338	53.8	335.339	53.8	242.077	53.8	185.35	53.8	84.4031	53.8	28.3017	53.8	6.45879	53.8	4.79063
54	606.374	54	491.218	54	341.482	54	336.637	54	242.93	54	186.042	54	84.7139	54	28.4029	54	6.47778	54	4.80849
54.2	608.748	54.2	493.017	54.2	342.625	54.2	337.93	54.2	243.777	54.2	186.729	54.2	85.0246	54.2	28.5027	54.2	6.49683	54.2	4.82639
54.4	611.117	54.4	494.811	54.4	343.795	54.4	339.21	54.4	244.623	54.4	187.42	54.4	85.3378	54.4	28.603	54.4	6.51541	54.4	4.84398
54.6	613.483	54.6	496.628	54.6	344.983	54.6	340.467	54.6	245.472	54.6	188.114	54.6	85.6515	54.6	28.7041	54.6	6.53454	54.6	4.8621
54.8	615.813	54.8	498.456	54.8	346.177	54.8	341.729	54.8	246.323	54.8	188.81	54.8	85.964	54.8	28.8039	54.8	6.55408	54.8	4.88015
55	618.159	55	500.296	55	347.353	55	343.004	55	247.174	55	189.501	55	86.2767	55	28.9034	55	6.57331	55	4.89742
55.2	620.501	55.2	502.149	55.2	348.518	55.2	344.279	55.2	248.024	55.2	190.191	55.2	86.5902	55.2	29.0013	55.2	6.59219	55.2	4.91561
55.4	622.829	55.4	503.983	55.4	349.69	55.4	345.564	55.4	248.873	55.4	190.884	55.4	86.902	55.4	29.0998	55.4	6.61119	55.4	4.93336
55.6	625.17	55.6	505.788	55.6	350.877	55.6	346.843	55.6	249.718	55.6	191.572	55.6	87.2126	55.6	29.1973	55.6	6.62994	55.6	4.95085
55.8	627.511	55.8	507.603	55.8	352.072	55.8	348.122	55.8	250.565	55.8	192.255	55.8	87.5228	55.8	29.296	55.8	6.6493	55.8	4.96887
56	629.829	56	509.447	56	353.271	56	349.427	56	251.404	56	192.938	56	87.8324	56	29.3936	56	6.66899	56	4.98585
56.2	632.141	56.2	511.273	56.2	354.475	56.2	350.738	56.2	252.247	56.2	193.623	56.2	88.1397	56.2	29.4922	56.2	6.68801	56.2	5.00339
56.4	634.435	56.4	513.098	56.4	355.69	56.4	352.047	56.4	253.096	56.4	194.305	56.4	88.4471	56.4	29.5906	56.4	6.70733	56.4	5.02033
56.6	636.751	56.6	514.901	56.6	356.916	56.6	353.364	56.6	253.941	56.6	194.98	56.6	88.752	56.6	29.6878	56.6	6.72656	56.6	5.03786
56.8	639.1	56.8	516.703	56.8	358.147	56.8	354.679	56.8	254.777	56.8	195.654	56.8	89.0551	56.8	29.7857	56.8	6.74569	56.8	5.05547
57	641.454	57	518.529	57	359.393	57	355.985	57	255.61	57	196.325	57	89.358	57	29.8845	57	6.76518	57	5.07309
57.2	643.806	57.2	520.366	57.2	360.635	57.2	357.284	57.2	256.444	57.2	196.989	57.2	89.6606	57.2	29.9836	57.2	6.78456	57.2	5.09002
57.4	646.174	57.4	522.242	57.4	361.859	57.4	358.574	57.4	257.276	57.4	197.648	57.4	89.9603	57.4	30.0822	57.4	6.80353	57.4	5.10792
57.6	648.537	57.6	524.145	57.6	363.079	57.6	359.873	57.6	258.107	57.6	198.302	57.6	90.2623	57.6	30.1817	57.6	6.82314	57.6	5.12565
57.8	650.89	57.8	526.025	57.8	364.309	57.8	361.17	57.8	258.954	57.8	198.955	57.8	90.5637	57.8	30.2801	57.8	6.84288	57.8	5.14299
58	653.246	58	527.921	58	365.531	58	362.471	58	259.791	58	199.611	58	90.866	58	30.3783	58	6.8623	58	5.16074
58.2	655.627	58.2	529.799	58.2	366.746	58.2	363.771	58.2	260.624	58.2	200.263	58.2	91.1676	58.2	30.4757	58.2	6.88164	58.2	5.17905
58.4	658	58.4	531.69	58.4	367.94	58.4	365.065	58.4	261.469	58.4	200.914	58.4	91.4695	58.4	30.5726	58.4	6.90083	58.4	5.1969
58.6	660.349	58.6	533.555	58.6	369.124	58.6	366.345	58.6	262.314	58.6	201.563	58.6	91.7732	58.6	30.6705	58.6	6.9206	58.6	5.21493
58.8	662.705	58.8	535.396	58.8	370.325	58.8	367.624	58.8	263.164	58.8	202.208	58.8	92.0763	58.8	30.7667	58.8	6.94041	58.8	5.23293
59	665.08	59	537.207	59	371.546	59	368.909	59	264.01	59	202.858	59	92.3801	59	30.863	59	6.95968	59	5.25063
59.2	667.448	59.2	539.015	59.2	372.78	59.2	370.199	59.2	264.857	59.2	203.512	59.2	92.6874	59.2	30.9592	59.2	6.9791	59.2	5.26886
59.4	669.806	59.4	540.829	59.4	374.035	59.4	371.482	59.4	265.698	59.4	204.158	59.4	92.9891	59.4	31.0566	59.4	6.99899	59.4	5.28671
59.6	672.165	59.6	542.653	59.6	375.282	59.6	372.757	59.6	266.539	59.6	204.802	59.6	93.2943	59.6	31.1536	59.6	7.0185	59.6	5.30398
59.8	674.52	59.8	544.47	59.8	376.514	59.8	374.032	59.8	267.384	59.8	205.443	59.8	93.6001	59.8	31.2496	59.8	7.03796	59.8	5.32213
60	676.866	60	546.308	60	377.731	60	375.302	60	268.237	60	206.086	60	93.9058	60	31.3456	60	7.05832	60	5.33975
60.2	679.221	60.2	548.129	60.2	378.977	60.2	376.556	60.2	269.087	60.2	206.727	60.2	94.2092	60.2	31.4428	60.2	7.07794	60.2	5.3575
60.4	681.599	60.4	549.963	60.4	380.216	60.4	377.814	60.4	269.955	60.4	207.374	60.4	94.5112	60.4	31.5409	60.4	7.0975	60.4	5.37551
60.6	683.982	60.6	551.811	60.6	381.432	60.6	379.073	60.6	270.822	60.6	208.019	60.6	94.8162	60.6	31.6371	60.6	7.11776	60.6	5.39348
60.8	686.38	60.8	553.629	60.8	382.663	60.8	380.327	60.8	271.685	60.8	208.661	60.8	95.1228	60.8	31.7346	60.8	7.13724	60.8	5.4112
61	688.777	61	555.466	61	383.919	61	381.578	61	272.553	61	209.305	61	95.4309	61	31.8311	61	7.15679	61	5.42927
61.2	691.183	61.2	557.3	61.2	385.18	61.2	382.83	61.2	273.428	61.2	209.948	61.2	95.7405	61.2	31.9291	61.2	7.17659	61.2	5.44701
61.4	693.584	61.4	559.131	61.4	386.454	61.4	384.073	61.4	274.292	61.4	210.589	61.4	96.05	61.4	32.0267	61.4	7.19602	61.4	5.46514
61.6	695.973	61.6	560.993	61.6	387.753	61.6	385.319	61.6	275.166	61.6	211.222	61.6	96.3584	61.6	32.1242	61.6	7.21559	61.6	5.48315
61.8	698.356	61.8	562.846	61.8	389.064	61.8	386.573	61.8	276.044	61.8	211.85	61.8	96.667	61.8	32.2213	61.8	7.23522	61.8	5.50091
62	700.729	62	564.721	62	390.362	62	387.835	62	276.914	62	212.481	62	96.9757	62	32.317	62	7.25475	62	5.51898
62.2	703.1	62.2	566.587	62.2	391.662	62.2	389.106	62.2	277.794	62.2	213.111	62.2	97.2837	62.2	32.4142	62.2	7.27467	62.2	5.5368
62.4	705.484	62.4	568.453	62.4	392.99	62.4	390.38	62.4	278.666	62.4	213.74	62.4	97.5916	62.4	32.5094	62.4	7.29498	62.4	5.55471
62.6	707.884	62.6	570.335	62.6	394.307	62.6	391.652	62.6	279.535	62.6	214.373	62.6	97.898	62.6	32.605	62.6	7.31455	62.6	5.57244
62.8	710.311	62.8	572.254	62.8	395.62	62.8	392.934	62.8	280.394	62.8	215.01	62.8	98.2028	62.8	32.6996	62.8	7.33464	62.8	5.59029
63	712.745	63	574.163	63	396.953	63	394.203	63	281.257	63	215.651	63	98.5079	63	32.7951	63	7.35422	63	5.60826
63.2	715.17	63.2	576.058	63.2	398.286	63.2	395.473	63.2	282.117	63.2	216.287	63.2	98.8129	63.2	32.8897	63.2	7.37425	63.2	5.62614
63.4	717.607	63.4	577.957	63.4	399.656	63.4	396.753	63.4	282.972	63.4	216.928	63.4	99.1166	63.4	32.9852	63.4	7.39336	63.4	5.64388
63.6	720.031	63.6	579.818	63.6	401.021	63.6	398.04	63.6	283.823	63.6	217.568	63.6	99.4183	63.6	33.0786	63.6	7.41274	63.6	5.66156
63.8	722.475	63.8	581.702	63.8	402.365	63.8	399.329	63.8	284.672	63.8	218.202	63.8	99.7215	63.8	33.1713	63.8	7.43274	63.8	5.6799
64	724.921	64	583.622	64	403.715	64	400.629	64	285.521	64	218.834	64	100.022	64	33.2641	64	7.45164	64	5.69778
64.2	727.376	64.2	585.522	64.2	405.065	64.2	401.921	64.2	286.356	64.2	219.466	64.2	100.322	64.2	33.3552	64.2	7.47169	64.2	5.7157
64.4	729.854	64.4	587.461	64.4	406.417	64.4	403.223	64.4	287.193	64.4	220.096	64.4	100.623	64.4	33.4486	64.4	7.49167	64.4	5.73356
64.6	732.339	64.6	589.4	64.6	407.784	64.6	404.535	64.6	288.023	64.6	220.725	64.6	100.921	64.6	33.5423	64.6	7.51115	64.6	5.75115
64.8	734.809	64.8	591.33	64.8	409.156	64.8	405.837	64.8	288.849	64.8	221.357	64.8	101.222	64.8	33.6355	64.8	7.53078	64.8	5.76864
65	737.27	65	593.225	65	410.554	65	407.142	65	289.674	65	221.984	65	101.524	65	33.7289	65	7.551	65	5.78667
65.2	739.73	65.2	595.085	65.2	411.937	65.2	408.443	65.2	290.507	65.2	222.614	65.2	101.826	65.2	33.821	65.2	7.5708	65.2	5.80428
65.4	742.206	65.4	596.984	65.4	413.321	65.4	409.743	65.4	291.34	65.4	223.249	65.4	102.128	65.4	33.9135	65.4	7.59066	65.4	5.8227
65.6	744.699	65.6	598.879	65.6	414.718	65.6	411.055	65.6	292.177	65.6	223.886	65.6	102.429	65.6	34.0069	65.6	7.61055	65.6	5.84053
65.8	747.196	65.8	600.752	65.8	416.101	65.8	412.367	65.8	293.006	65.8	224.522	65.8	102.729	65.8	34.1002	65.8	7.63006	65.8	5.85838
66	749.687	66	602.628	66	417.489	66	413.674	66	293.843	66	225.153	66	103.029	66	34.1913	66	7.64986	66	5.87611
66.2	752.175	66.2	604.484	66.2	418.887	66.2	414.958	66.2	294.681	66.2	225.783	66.2	103.329	66.2	34.2856	66.2	7.66914	66.2	5.89411
66.4	754.67	66.4	606.332	66.4	420.29	66.4	416.249	66.4	295.508	66.4	226.408	66.4	103.631	66.4	34.3806	66.4	7.6894	66.4	5.91228
66.6	757.189	66.6	608.175	66.6	421.677	66.6	417.531	66.6	296.338	66.6	227.038	66.6	103.935	66.6	34.4761	66.6	7.70921	66.6	5.93008
66.8	759.706	66.8	610.033	66.8	423.05	66.8	418.826	66.8	297.16	66.8	227.662	66.8	104.238	66.8	34.5718	66.8	7.7282	66.8	5.94766
67	762.225	67	611.882	67	424.462	67	420.118	67	297.981	67	228.286	67	104.54	67	34.667	67	7.74784	67	5.96566
67.2	764.751	67.2	613.743	67.2	425.865	67.2	421.421	67.2	298.799	67.2	228.917	67.2	104.84	67.2	34.7627	67.2	7.76694	67.2	5.98392
67.4	767.263	67.4	615.608	67.4	427.268	67.4	422.726	67.4	299.616	67.4	229.55	67.4	105.142	67.4	34.859	67.4	7.78663	67.4	6.00213
67.6	769.773	67.6	617.509	67.6	428.651	67.6	424.021	67.6	300.435	67.6	230.182	67.6	105.447	67.6	34.9553	67.6	7.80614	67.6	6.02025
67.8	772.284	67.8	619.419	67.8	430.035	67.8	425.324	67.8	301.263	67.8	230.817	67.8	105.75	67.8	35.0515	67.8	7.82524	67.8	6.03826
68	774.814	68	621.318	68	431.385	68	426.626	68	302.097	68	231.45	68	106.056	68	35.1466	68	7.84463	68	6.05645
68.2	777.329	68.2	623.178	68.2	432.724	68.2	427.918	68.2	302.927	68.2	232.085	68.2	106.361	68.2	35.2429	68.2	7.86432	68.2	6.07451
68.4	779.84	68.4	625.054	68.4	434.075	68.4	429.235	68.4	303.758	68.4	232.716	68.4	106.665	68.4	35.34	68.4	7.88386	68.4	6.09244
68.6	782.315	68.6	626.928	68.6	435.421	68.6	430.559	68.6	304.593	68.6	233.346	68.6	106.973	68.6	35.4371	68.6	7.90355	68.6	6.10987
68.8	784.76	68.8	628.816	68.8	436.742	68.8	431.881	68.8	305.423	68.8	233.977	68.8	107.278	68.8	35.5357	68.8	7.92324	68.8	6.1273
69	787.204	69	630.672	69	438.032	69	433.193	69	306.257	69	234.611	69	107.587	69	35.6323	69	7.94295	69	6.145
69.2	789.663	69.2	632.499	69.2	439.342	69.2	434.513	69.2	307.098	69.2	235.245	69.2	107.894	69.2	35.7312	69.2	7.96296	69.2	6.16228
69.4	792.096	69.4	634.316	69.4	440.646	69.4	435.841	69.4	307.944	69.4	235.88	69.4	108.196	69.4	35.8293	69.4	7.98251	69.4	6.17945
69.6	794.514	69.6	636.14	69.6	441.967	69.6	437.157	69.6	308.781	69.6	236.518	69.6	108.496	69.6	35.9274	69.6	8.00195	69.6	6.19644
69.8	796.992	69.8	637.987	69.8	443.295	69.8	438.467	69.8	309.624	69.8	237.169	69.8	108.794	69.8	36.025	69.8	8.02156	69.8	6.21368
70	799.465	70	639.855	70	444.584	70	439.782	70	310.463	70	237.823	70	109.096	70	36.1221	70	8.04127	70	6.2306
70.2	801.928	70.2	641.726	70.2	445.897	70.2	441.127	70.2	311.294	70.2	238.474	70.2	109.396	70.2	36.218	70.2	8.06119	70.2	6.24765
70.4	804.413	70.4	643.602	70.4	447.235	70.4	442.475	70.4	312.132	70.4	239.126	70.4	109.695	70.4	36.3135	70.4	8.08078	70.4	6.26432
70.6	806.886	70.6	645.507	70.6	448.554	70.6	443.808	70.6	312.98	70.6	239.77	70.6	109.996	70.6	36.4098	70.6	8.10086	70.6	6.28155
70.8	809.326	70.8	647.436	70.8	449.872	70.8	445.136	70.8	313.836	70.8	240.41	70.8	110.299	70.8	36.5059	70.8	8.12041	70.8	6.29884
71	811.755	71	649.352	71	451.234	71	446.443	71	314.693	71	241.052	71	110.605	71	36.602	71	8.14002	71	6.31593
71.2	814.17	71.2	651.276	71.2	452.591	71.2	447.749	71.2	315.56	71.2	241.699	71.2	110.911	71.2	36.6959	71.2	8.15962	71.2	6.33316
71.4	816.555	71.4	653.175	71.4	453.935	71.4	449.057	71.4	316.428	71.4	242.344	71.4	111.216	71.4	36.7909	71.4	8.17929	71.4	6.35017
71.6	818.939	71.6	655.078	71.6	455.278	71.6	450.347	71.6	317.304	71.6	242.987	71.6	111.522	71.6	36.886	71.6	8.19935	71.6	6.36691
71.8	821.36	71.8	656.961	71.8	456.617	71.8	451.638	71.8	318.17	71.8	243.625	71.8	111.826	71.8	36.9809	71.8	8.21916	71.8	6.38413
72	823.796	72	658.849	72	457.991	72	452.932	72	319.034	72	244.263	72	112.13	72	37.0776	72	8.2389	72	6.40125
72.2	826.235	72.2	660.749	72.2	459.356	72.2	454.229	72.2	319.887	72.2	244.894	72.2	112.434	72.2	37.1743	72.2	8.25868	72.2	6.41825
72.4	828.689	72.4	662.624	72.4	460.707	72.4	455.521	72.4	320.736	72.4	245.525	72.4	112.735	72.4	37.2691	72.4	8.27862	72.4	6.43574
72.6	831.158	72.6	664.508	72.6	462.036	72.6	456.818	72.6	321.564	72.6	246.159	72.6	113.032	72.6	37.3659	72.6	8.29842	72.6	6.453
72.8	833.626	72.8	666.41	72.8	463.344	72.8	458.103	72.8	322.391	72.8	246.795	72.8	113.332	72.8	37.4633	72.8	8.31827	72.8	6.47027
73	836.092	73	668.293	73	464.645	73	459.366	73	323.224	73	247.433	73	113.631	73	37.5589	73	8.3379	73	6.48774
73.2	838.59	73.2	670.154	73.2	465.963	73.2	460.598	73.2	324.078	73.2	248.07	73.2	113.927	73.2	37.6553	73.2	8.35742	73.2	6.50509
73.4	841.107	73.4	672.021	73.4	467.305	73.4	461.858	73.4	324.927	73.4	248.708	73.4	114.222	73.4	37.7524	73.4	8.37712	73.4	6.52268
73.6	843.648	73.6	673.904	73.6	468.654	73.6	463.105	73.6	325.776	73.6	249.355	73.6	114.516	73.6	37.8495	73.6	8.39641	73.6	6.54021
73.8	846.201	73.8	675.802	73.8	470.01	73.8	464.356	73.8	326.621	73.8	249.997	73.8	114.811	73.8	37.9461	73.8	8.41672	73.8	6.55744
74	848.742	74	677.711	74	471.391	74	465.602	74	327.469	74	250.642	74	115.108	74	38.0439	74	8.43676	74	6.57506
74.2	851.284	74.2	679.639	74.2	472.801	74.2	466.863	74.2	328.312	74.2	251.287	74.2	115.408	74.2	38.1415	74.2	8.45679	74.2	6.59251
74.4	853.814	74.4	681.612	74.4	474.197	74.4	468.149	74.4	329.16	74.4	251.942	74.4	115.708	74.4	38.2393	74.4	8.47704	74.4	6.61003
74.6	856.278	74.6	683.575	74.6	475.561	74.6	469.439	74.6	330.004	74.6	252.593	74.6	116.008	74.6	38.3374	74.6	8.49729	74.6	6.62792
74.8	858.748	74.8	685.518	74.8	476.938	74.8	470.728	74.8	330.83	74.8	253.242	74.8	116.309	74.8	38.4347	74.8	8.5169	74.8	6.6452
75	861.237	75	687.453	75	478.323	75	471.99	75	331.652	75	253.904	75	116.611	75	38.5303	75	8.53597	75	6.66322
75.2	863.733	75.2	689.343	75.2	479.733	75.2	473.248	75.2	332.478	75.2	254.575	75.2	116.912	75.2	38.6274	75.2	8.55522	75.2	6.68082
75.4	866.214	75.4	691.214	75.4	481.145	75.4	474.501	75.4	333.309	75.4	255.25	75.4	117.213	75.4	38.7243	75.4	8.57464	75.4	6.69838
75.6	868.686	75.6	693.079	75.6	482.536	75.6	475.747	75.6	334.159	75.6	255.909	75.6	117.51	75.6	38.8211	75.6	8.59428	75.6	6.71614
75.8	871.145	75.8	694.949	75.8	483.913	75.8	476.987	75.8	335.003	75.8	256.569	75.8	117.808	75.8	38.9182	75.8	8.6128	75.8	6.73442
76	873.614	76	696.83	76	485.285	76	478.233	76	335.843	76	257.235	76	118.105	76	39.0157	76	8.63199	76	6.75197
76.2	876.065	76.2	698.73	76.2	486.676	76.2	479.48	76.2	336.671	76.2	257.891	76.2	118.405	76.2	39.1147	76.2	8.65114	76.2	6.76964
76.4	878.5	76.4	700.632	76.4	488.039	76.4	480.732	76.4	337.484	76.4	258.53	76.4	118.706	76.4	39.2124	76.4	8.6704	76.4	6.78704
76.6	880.938	76.6	702.558	76.6	489.371	76.6	481.98	76.6	338.299	76.6	259.176	76.6	119.009	76.6	39.3116	76.6	8.6898	76.6	6.80486
76.8	883.37	76.8	704.49	76.8	490.71	76.8	483.226	76.8	339.126	76.8	259.833	76.8	119.308	76.8	39.4099	76.8	8.70908	76.8	6.82232
77	885.782	77	706.406	77	492.071	77	484.482	77	339.962	77	260.479	77	119.606	77	39.5087	77	8.72854	77	6.84007
77.2	888.177	77.2	708.337	77.2	493.468	77.2	485.731	77.2	340.803	77.2	261.123	77.2	119.903	77.2	39.6068	77.2	8.74829	77.2	6.85752
77.4	890.572	77.4	710.236	77.4	494.854	77.4	486.984	77.4	341.64	77.4	261.771	77.4	120.203	77.4	39.7055	77.4	8.76754	77.4	6.87457
77.6	892.978	77.6	712.118	77.6	496.235	77.6	488.256	77.6	342.484	77.6	262.418	77.6	120.506	77.6	39.8015	77.6	8.78691	77.6	6.89192
77.8	895.387	77.8	714.027	77.8	497.624	77.8	489.531	77.8	343.317	77.8	263.068	77.8	120.808	77.8	39.8958	77.8	8.80608	77.8	6.90922
78	897.794	78	715.937	78	499.025	78	490.827	78	344.154	78	263.716	78	121.112	78	39.9907	78	8.82584	78	6.92684
78.2	900.214	78.2	717.826	78.2	500.416	78.2	492.11	78.2	344.987	78.2	264.373	78.2	121.415	78.2	40.0835	78.2	8.84514	78.2	6.94456
78.4	902.647	78.4	719.732	78.4	501.817	78.4	493.386	78.4	345.817	78.4	265.04	78.4	121.718	78.4	40.1765	78.4	8.86408	78.4	6.96194
78.6	905.109	78.6	721.652	78.6	503.194	78.6	494.66	78.6	346.645	78.6	265.705	78.6	122.024	78.6	40.2706	78.6	8.88339	78.6	6.97918
78.8	907.567	78.8	723.515	78.8	504.579	78.8	495.93	78.8	347.497	78.8	266.37	78.8	122.331	78.8	40.3644	78.8	8.90237	78.8	6.99678
79	910.001	79	725.384	79	505.992	79	497.206	79	348.342	79	267.043	79	122.633	79	40.4591	79	8.92118	79	7.01453
79.2	912.474	79.2	727.242	79.2	507.404	79.2	498.492	79.2	349.186	79.2	267.733	79.2	122.932	79.2	40.5528	79.2	8.93999	79.2	7.03208
79.4	914.989	79.4	729.165	79.4	508.844	79.4	499.765	79.4	350.028	79.4	268.42	79.4	123.235	79.4	40.6483	79.4	8.95915	79.4	7.04913
79.6	917.493	79.6	731.066	79.6	510.337	79.6	501.031	79.6	350.872	79.6	269.118	79.6	123.534	79.6	40.7448	79.6	8.97828	79.6	7.06677
79.8	920.011	79.8	732.974	79.8	511.86	79.8	502.286	79.8	351.702	79.8	269.818	79.8	123.836	79.8	40.8404	79.8	8.99771	79.8	7.08429
80	922.497	80	734.92	80	513.414	80	503.527	80	352.54	80	270.518	80	124.138	80	40.9368	80	9.01713	80	7.10207
80.2	924.992	80.2	736.905	80.2	514.965	80.2	504.76	80.2	353.392	80.2	271.223	80.2	124.44	80.2	41.0327	80.2	9.036	80.2	7.11925
80.4	927.474	80.4	738.932	80.4	516.532	80.4	505.976	80.4	354.241	80.4	271.929	80.4	124.741	80.4	41.1287	80.4	9.0547	80.4	7.13725
80.6	929.984	80.6	740.945	80.6	518.109	80.6	507.184	80.6	355.088	80.6	272.636	80.6	125.044	80.6	41.2259	80.6	9.07314	80.6	7.15494
80.8	932.522	80.8	742.996	80.8	519.695	80.8	508.385	80.8	355.929	80.8	273.341	80.8	125.352	80.8	41.3214	80.8	9.09158	80.8	7.1724
81	935.071	81	745.04	81	521.31	81	509.597	81	356.774	81	274.042	81	125.655	81	41.4194	81	9.11006	81	7.19048
81.2	937.618	81.2	747.1	81.2	522.947	81.2	510.803	81.2	357.611	81.2	274.743	81.2	125.958	81.2	41.5182	81.2	9.12882	81.2	7.20804
81.4	940.166	81.4	749.14	81.4	524.569	81.4	511.971	81.4	358.438	81.4	275.445	81.4	126.263	81.4	41.6167	81.4	9.14748	81.4	7.22553
81.6	942.714	81.6	751.23	81.6	526.166	81.6	513.128	81.6	359.276	81.6	276.147	81.6	126.567	81.6	41.7138	81.6	9.166	81.6	7.24355
81.8	945.244	81.8	753.307	81.8	527.808	81.8	514.318	81.8	360.126	81.8	276.838	81.8	126.873	81.8	41.8117	81.8	9.18468	81.8	7.26119
82	947.78	82	755.37	82	529.456	82	515.51	82	360.981	82	277.531	82	127.181	82	41.9093	82	9.20323	82	7.27844
82.2	950.331	82.2	757.418	82.2	531.097	82.2	516.701	82.2	361.83	82.2	278.235	82.2	127.49	82.2	42.0073	82.2	9.22232	82.2	7.29622
82.4	952.895	82.4	759.473	82.4	532.762	82.4	517.916	82.4	362.665	82.4	278.938	82.4	127.801	82.4	42.1065	82.4	9.2408	82.4	7.31373
82.6	955.526	82.6	761.473	82.6	534.392	82.6	519.125	82.6	363.49	82.6	279.644	82.6	128.113	82.6	42.2047	82.6	9.25877	82.6	7.33164
82.8	958.178	82.8	763.452	82.8	535.996	82.8	520.329	82.8	364.309	82.8	280.352	82.8	128.425	82.8	42.3042	82.8	9.27765	82.8	7.34911
83	960.798	83	765.4	83	537.614	83	521.518	83	365.131	83	281.05	83	128.738	83	42.4029	83	9.29634	83	7.36644
83.2	963.436	83.2	767.294	83.2	539.198	83.2	522.695	83.2	365.95	83.2	281.748	83.2	129.051	83.2	42.5026	83.2	9.3151	83.2	7.38369
83.4	966.089	83.4	769.23	83.4	540.772	83.4	523.845	83.4	366.767	83.4	282.44	83.4	129.363	83.4	42.6046	83.4	9.33391	83.4	7.40133
83.6	968.744	83.6	771.178	83.6	542.348	83.6	524.987	83.6	367.595	83.6	283.129	83.6	129.673	83.6	42.7064	83.6	9.35292	83.6	7.41888
83.8	971.418	83.8	773.114	83.8	544.003	83.8	526.136	83.8	368.426	83.8	283.818	83.8	129.986	83.8	42.8079	83.8	9.37172	83.8	7.43678
84	974.136	84	775.048	84	545.688	84	527.281	84	369.253	84	284.494	84	130.3	84	42.9082	84	9.39037	84	7.4541
84.2	976.83	84.2	776.961	84.2	547.388	84.2	528.446	84.2	370.096	84.2	285.163	84.2	130.612	84.2	43.0102	84.2	9.40884	84.2	7.4716
84.4	979.528	84.4	778.774	84.4	548.98	84.4	529.622	84.4	370.952	84.4	285.835	84.4	130.926	84.4	43.1106	84.4	9.42724	84.4	7.48895
84.6	982.233	84.6	780.585	84.6	550.555	84.6	530.8	84.6	371.81	84.6	286.505	84.6	131.24	84.6	43.2119	84.6	9.44614	84.6	7.50702
84.8	984.972	84.8	782.393	84.8	552.093	84.8	531.966	84.8	372.676	84.8	287.173	84.8	131.554	84.8	43.3116	84.8	9.46464	84.8	7.52425
85	987.721	85	784.228	85	553.615	85	533.15	85	373.549	85	287.841	85	131.873	85	43.4124	85	9.48286	85	7.54162
85.2	990.465	85.2	786.046	85.2	555.11	85.2	534.321	85.2	374.429	85.2	288.524	85.2	132.185	85.2	43.5125	85.2	9.50136	85.2	7.5593
85.4	993.195	85.4	787.884	85.4	556.577	85.4	535.499	85.4	375.312	85.4	289.218	85.4	132.5	85.4	43.6138	85.4	9.51945	85.4	7.57699
85.6	995.929	85.6	789.727	85.6	558.101	85.6	536.683	85.6	376.192	85.6	289.902	85.6	132.81	85.6	43.7154	85.6	9.53834	85.6	7.59468
85.8	998.654	85.8	791.604	85.8	559.652	85.8	537.849	85.8	377.084	85.8	290.585	85.8	133.12	85.8	43.815	85.8	9.5566	85.8	7.61182
86	1001.39	86	793.511	86	561.116	86	539.032	86	377.98	86	291.269	86	133.43	86	43.9161	86	9.57471	86	7.62974
86.2	1004.14	86.2	795.433	86.2	562.588	86.2	540.212	86.2	378.877	86.2	291.953	86.2	133.743	86.2	44.0186	86.2	9.59237	86.2	7.64695
86.4	1006.87	86.4	797.318	86.4	564.041	86.4	541.391	86.4	379.784	86.4	292.644	86.4	134.053	86.4	44.1202	86.4	9.61091	86.4	7.66412
86.6	1009.6	86.6	799.15	86.6	565.503	86.6	542.567	86.6	380.688	86.6	293.338	86.6	134.364	86.6	44.2212	86.6	9.62943	86.6	7.68142
86.8	1012.34	86.8	801.018	86.8	567.01	86.8	543.745	86.8	381.581	86.8	294.033	86.8	134.674	86.8	44.3223	86.8	9.6474	86.8	7.69873
87	1015.13	87	802.88	87	568.585	87	544.915	87	382.48	87	294.723	87	134.985	87	44.4214	87	9.66569	87	7.71571
87.2	1017.99	87.2	804.706	87.2	570.224	87.2	546.082	87.2	383.376	87.2	295.431	87.2	135.295	87.2	44.5219	87.2	9.68407	87.2	7.73319
87.4	1020.88	87.4	806.493	87.4	571.816	87.4	547.262	87.4	384.276	87.4	296.131	87.4	135.602	87.4	44.6238	87.4	9.70197	87.4	7.75092
87.6	1023.79	87.6	808.239	87.6	573.36	87.6	548.439	87.6	385.165	87.6	296.834	87.6	135.909	87.6	44.7268	87.6	9.71977	87.6	7.76852
87.8	1026.72	87.8	810.014	87.8	574.916	87.8	549.609	87.8	386.077	87.8	297.54	87.8	136.217	87.8	44.8291	87.8	9.73722	87.8	7.78595
88	1029.6	88	811.808	88	576.478	88	550.797	88	386.99	88	298.239	88	136.525	88	44.9323	88	9.75537	88	7.80395
88.2	1032.46	88.2	813.55	88.2	577.978	88.2	551.989	88.2	387.911	88.2	298.939	88.2	136.833	88.2	45.0362	88.2	9.77304	88.2	7.82156
88.4	1035.29	88.4	815.195	88.4	579.439	88.4	553.2	88.4	388.835	88.4	299.646	88.4	137.144	88.4	45.1403	88.4	9.79105	88.4	7.83915
88.6	1038.15	88.6	816.859	88.6	580.896	88.6	554.423	88.6	389.751	88.6	300.356	88.6	137.456	88.6	45.2435	88.6	9.80895	88.6	7.85662
88.8	1041.01	88.8	818.507	88.8	582.376	88.8	555.626	88.8	390.648	88.8	301.061	88.8	137.768	88.8	45.3473	88.8	9.82605	88.8	7.87419
89	1043.88	89	820.112	89	583.808	89	556.807	89	391.547	89	301.762	89	138.078	89	45.4506	89	9.84364	89	7.8922
89.2	1046.79	89.2	821.684	89.2	585.212	89.2	557.979	89.2	392.461	89.2	302.46	89.2	138.386	89.2	45.5538	89.2	9.86143	89.2	7.91009
89.4	1049.7	89.4	823.226	89.4	586.636	89.4	559.131	89.4	393.369	89.4	303.154	89.4	138.693	89.4	45.6581	89.4	9.87907	89.4	7.92789
89.6	1052.57	89.6	824.797	89.6	587.929	89.6	560.297	89.6	394.274	89.6	303.839	89.6	139	89.6	45.7626	89.6	9.89645	89.6	7.94593
89.8	1055.45	89.8	826.383	89.8	589.256	89.8	561.469	89.8	395.178	89.8	304.523	89.8	139.308	89.8	45.8662	89.8	9.91456	89.8	7.96383
90	1058.32	90	827.961	90	590.624	90	562.624	90	396.073	90	305.214	90	139.611	90	45.9701	90	9.93238	90	7.98185
90.2	1061.17	90.2	829.618	90.2	592.012	90.2	563.777	90.2	396.94	90.2	305.902	90.2	139.917	90.2	46.0737	90.2	9.95091	90.2	7.99929
90.4	1064.02	90.4	831.255	90.4	593.453	90.4	564.935	90.4	397.795	90.4	306.588	90.4	140.225	90.4	46.1798	90.4	9.96855	90.4	8.01675
90.6	1066.83	90.6	832.926	90.6	594.887	90.6	566.112	90.6	398.647	90.6	307.264	90.6	140.534	90.6	46.2862	90.6	9.98566	90.6	8.03403
90.8	1069.62	90.8	834.614	90.8	596.268	90.8	567.281	90.8	399.495	90.8	307.939	90.8	140.847	90.8	46.3902	90.8	10.003	90.8	8.052
91	1072.37	91	836.291	91	597.715	91	568.447	91	400.341	91	308.613	91	141.16	91	46.4921	91	10.0202	91	8.06941
91.2	1075.15	91.2	838.001	91.2	599.157	91.2	569.617	91.2	401.177	91.2	309.283	91.2	141.472	91.2	46.5937	91.2	10.0372	91.2	8.08805
91.4	1077.95	91.4	839.7	91.4	600.556	91.4	570.816	91.4	402.025	91.4	309.966	91.4	141.782	91.4	46.6933	91.4	10.0548	91.4	8.1057
91.6	1080.75	91.6	841.422	91.6	601.963	91.6	572.055	91.6	402.879	91.6	310.647	91.6	142.091	91.6	46.7937	91.6	10.0717	91.6	8.12368
91.8	1083.51	91.8	843.191	91.8	603.404	91.8	573.343	91.8	403.736	91.8	311.336	91.8	142.4	91.8	46.8929	91.8	10.0886	91.8	8.14173
92	1086.29	92	844.895	92	604.851	92	574.641	92	404.575	92	312.03	92	142.707	92	46.993	92	10.1056	92	8.15973
92.2	1089.1	92.2	846.65	92.2	606.289	92.2	575.952	92.2	405.417	92.2	312.736	92.2	143.012	92.2	47.0905	92.2	10.1229	92.2	8.17777
92.4	1091.92	92.4	848.394	92.4	607.83	92.4	577.247	92.4	406.268	92.4	313.448	92.4	143.321	92.4	47.1883	92.4	10.1401	92.4	8.19514
92.6	1094.74	92.6	850.096	92.6	609.313	92.6	578.541	92.6	407.123	92.6	314.159	92.6	143.631	92.6	47.2879	92.6	10.1566	92.6	8.21328
92.8	1097.56	92.8	851.876	92.8	610.703	92.8	579.807	92.8	407.97	92.8	314.856	92.8	143.942	92.8	47.3877	92.8	10.1728	92.8	8.23146
93	1100.38	93	853.614	93	612.068	93	581.069	93	408.83	93	315.545	93	144.253	93	47.4865	93	10.1896	93	8.24978
93.2	1103.28	93.2	855.375	93.2	613.381	93.2	582.319	93.2	409.694	93.2	316.235	93.2	144.559	93.2	47.5862	93.2	10.2056	93.2	8.26788
93.4	1106.18	93.4	857.171	93.4	614.64	93.4	583.57	93.4	410.568	93.4	316.919	93.4	144.862	93.4	47.6875	93.4	10.2228	93.4	8.28578
93.6	1109.16	93.6	858.944	93.6	615.88	93.6	584.839	93.6	411.436	93.6	317.591	93.6	145.166	93.6	47.7899	93.6	10.2398	93.6	8.30375
93.8	1112.11	93.8	860.653	93.8	617.015	93.8	586.117	93.8	412.298	93.8	318.267	93.8	145.468	93.8	47.891	93.8	10.2562	93.8	8.32169
94	1115.02	94	862.341	94	618.126	94	587.406	94	413.154	94	318.943	94	145.767	94	47.9919	94	10.2733	94	8.33951
94.2	1117.92	94.2	864.089	94.2	619.288	94.2	588.69	94.2	414.023	94.2	319.614	94.2	146.066	94.2	48.093	94.2	10.2901	94.2	8.35772
94.4	1120.87	94.4	865.869	94.4	620.356	94.4	589.949	94.4	414.885	94.4	320.288	94.4	146.365	94.4	48.1932	94.4	10.307	94.4	8.37584
94.6	1123.85	94.6	867.649	94.6	621.55	94.6	591.212	94.6	415.747	94.6	320.96	94.6	146.665	94.6	48.293	94.6	10.3237	94.6	8.39411
94.8	1126.84	94.8	869.497	94.8	622.631	94.8	592.47	94.8	416.604	94.8	321.625	94.8	146.967	94.8	48.3926	94.8	10.3405	94.8	8.41184
95	1129.84	95	871.398	95	623.796	95	593.74	95	417.459	95	322.293	95	147.265	95	48.4909	95	10.3572	95	8.43019
95.2	1132.85	95.2	873.294	95.2	625.042	95.2	594.99	95.2	418.322	95.2	322.953	95.2	147.563	95.2	48.589	95.2	10.3736	95.2	8.44833
95.4	1135.81	95.4	875.149	95.4	626.347	95.4	596.176	95.4	419.2	95.4	323.595	95.4	147.862	95.4	48.6879	95.4	10.3908	95.4	8.46625
95.6	1138.74	95.6	876.949	95.6	627.735	95.6	597.345	95.6	420.105	95.6	324.226	95.6	148.162	95.6	48.7885	95.6	10.4077	95.6	8.48428
95.8	1141.66	95.8	878.782	95.8	629.059	95.8	598.527	95.8	421.002	95.8	324.861	95.8	148.46	95.8	48.8869	95.8	10.4249	95.8	8.502
96	1144.55	96	880.657	96	630.437	96	599.718	96	421.911	96	325.478	96	148.757	96	48.9827	96	10.4414	96	8.52015
96.2	1147.36	96.2	882.545	96.2	631.935	96.2	600.889	96.2	422.823	96.2	326.097	96.2	149.055	96.2	49.0805	96.2	10.4586	96.2	8.53779
96.4	1150.11	96.4	884.309	96.4	633.356	96.4	602.031	96.4	423.744	96.4	326.705	96.4	149.354	96.4	49.1764	96.4	10.4752	96.4	8.55486
96.6	1152.84	96.6	885.993	96.6	634.854	96.6	603.211	96.6	424.65	96.6	327.314	96.6	149.656	96.6	49.2731	96.6	10.4925	96.6	8.57265
96.8	1155.57	96.8	887.625	96.8	636.427	96.8	604.41	96.8	425.553	96.8	327.93	96.8	149.957	96.8	49.3711	96.8	10.5095	96.8	8.59024
97	1158.27	97	889.219	97	637.926	97	605.622	97	426.453	97	328.547	97	150.258	97	49.4682	97	10.5263	97	8.60766
97.2	1160.92	97.2	890.939	97.2	639.405	97.2	606.835	97.2	427.361	97.2	329.179	97.2	150.556	97.2	49.5657	97.2	10.5431	97.2	8.62548
97.4	1163.55	97.4	892.783	97.4	640.825	97.4	608.044	97.4	428.258	97.4	329.82	97.4	150.855	97.4	49.6641	97.4	10.5603	97.4	8.64321
97.6	1166.2	97.6	894.605	97.6	642.239	97.6	609.297	97.6	429.17	97.6	330.452	97.6	151.156	97.6	49.7641	97.6	10.5775	97.6	8.66094
97.8	1168.92	97.8	896.468	97.8	643.586	97.8	610.543	97.8	430.102	97.8	331.096	97.8	151.451	97.8	49.865	97.8	10.5942	97.8	8.67866
98	1171.64	98	898.289	98	644.988	98	611.78	98	431.026	98	331.739	98	151.752	98	49.9668	98	10.6111	98	8.69665
98.2	1174.33	98.2	900.147	98.2	646.284	98.2	613.023	98.2	431.946	98.2	332.381	98.2	152.055	98.2	50.0679	98.2	10.6274	98.2	8.71414
98.4	1176.99	98.4	901.921	98.4	647.528	98.4	614.283	98.4	432.872	98.4	333.016	98.4	152.36	98.4	50.1683	98.4	10.6442	98.4	8.73185
98.6	1179.63	98.6	903.802	98.6	648.679	98.6	615.513	98.6	433.804	98.6	333.669	98.6	152.666	98.6	50.2678	98.6	10.661	98.6	8.74938
98.8	1182.22	98.8	905.724	98.8	649.967	98.8	616.74	98.8	434.746	98.8	334.332	98.8	152.973	98.8	50.3682	98.8	10.6782	98.8	8.76716
99	1184.75	99	907.712	99	651.222	99	617.988	99	435.699	99	334.988	99	153.281	99	50.47	99	10.6958	99	8.78497
99.2	1187.29	99.2	909.509	99.2	652.22	99.2	619.267	99.2	436.634	99.2	335.662	99.2	153.588	99.2	50.5745	99.2	10.7135	99.2	8.8023
99.4	1189.88	99.4	911.282	99.4	653.391	99.4	620.547	99.4	437.561	99.4	336.323	99.4	153.894	99.4	50.6791	99.4	10.7311	99.4	8.8199
99.6	1192.48	99.6	912.979	99.6	654.529	99.6	621.819	99.6	438.494	99.6	336.963	99.6	154.201	99.6	50.7858	99.6	10.7488	99.6	8.83738
99.8	1195.05	99.8	914.699	99.8	655.611	99.8	623.149	99.8	439.446	99.8	337.601	99.8	154.509	99.8	50.8927	99.8	10.7663	99.8	8.85446
100	1197.59	100	916.473	100	656.442	100	624.471	100	440.385	100	338.225	100	154.817	100	50.9983	100	10.7838	100	8.87227
100.2	1200.1	100.2	918.236	100.2	657.141	100.2	625.808	100.2	441.339	100.2	338.858	100.2	155.122	100.2	51.1053	100.2	10.8013	100.2	8.8894
100.4	1202.62	100.4	919.936	100.4	657.888	100.4	627.163	100.4	442.301	100.4	339.481	100.4	155.429	100.4	51.2126	100.4	10.8189	100.4	8.90632
100.6	1205.13	100.6	921.976	100.6	659.02	100.6	628.468	100.6	443.253	100.6	340.118	100.6	155.738	100.6	51.3201	100.6	10.8363	100.6	8.92387
100.8	1207.62	100.8	924.071	100.8	660.474	100.8	629.757	100.8	444.191	100.8	340.753	100.8	156.047	100.8	51.4281	100.8	10.8539	100.8	8.9412
101	1210.09	101	926.253	101	661.82	101	631.028	101	445.126	101	341.379	101	156.355	101	51.5353	101	10.8716	101	8.95811
101.2	1212.53	101.2	928.29	101.2	663.479	101.2	632.278	101.2	446.065	101.2	341.994	101.2	156.664	101.2	51.6436	101.2	10.8892	101.2	8.97548
101.4	1214.96	101.4	930.063	101.4	665.208	101.4	633.503	101.4	446.995	101.4	342.611	101.4	156.978	101.4	51.7516	101.4	10.9071	101.4	8.99281
101.6	1217.43	101.6	931.844	101.6	667.365	101.6	634.723	101.6	447.924	101.6	343.231	101.6	157.288	101.6	51.8603	101.6	10.9245	101.6	9.00964
101.8	1219.9	101.8	933.737	101.8	669.576	101.8	635.96	101.8	448.843	101.8	343.851	101.8	157.594	101.8	51.9702	101.8	10.9422	101.8	9.02711
102	1222.46	102	935.505	102	671.527	102	637.199	102	449.749	102	344.458	102	157.904	102	52.0796	102	10.9608	102	9.04438
102.2	1224.98	102.2	937.265	102.2	673.222	102.2	638.456	102.2	450.64	102.2	345.063	102.2	158.216	102.2	52.188	102.2	10.978	102.2	9.06183
102.4	1227.49	102.4	939.157	102.4	675.115	102.4	639.754	102.4	451.526	102.4	345.669	102.4	158.525	102.4	52.2982	102.4	10.9958	102.4	9.07931
102.6	1230.01	102.6	940.997	102.6	677.562	102.6	641.02	102.6	452.401	102.6	346.279	102.6	158.834	102.6	52.4083	102.6	11.0139	102.6	9.09658
102.8	1232.65	102.8	942.8	102.8	680.313	102.8	642.288	102.8	453.29	102.8	346.891	102.8	159.142	102.8	52.5177	102.8	11.0321	102.8	9.1143
103	1235.29	103	944.71	103	683.408	103	643.528	103	454.159	103	347.515	103	159.452	103	52.6261	103	11.0501	103	9.13192
103.2	1237.98	103.2	946.891	103.2	685.788	103.2	644.756	103.2	455.039	103.2	348.131	103.2	159.766	103.2	52.736	103.2	11.0682	103.2	9.14907
103.4	1240.69	103.4	949.067	103.4	687.272	103.4	645.959	103.4	455.922	103.4	348.753	103.4	160.08	103.4	52.8475	103.4	11.0865	103.4	9.16649
103.6	1243.33	103.6	951.246	103.6	688.818	103.6	647.161	103.6	456.819	103.6	349.373	103.6	160.396	103.6	52.9582	103.6	11.1045	103.6	9.18421
103.8	1246	103.8	953.43	103.8	691.166	103.8	648.344	103.8	457.725	103.8	349.997	103.8	160.709	103.8	53.0711	103.8	11.1227	103.8	9.20113
104	1248.66	104	955.408	104	696.858	104	649.52	104	458.638	104	350.615	104	161.029	104	53.1819	104	11.1403	104	9.21816
104.2	1251.26	104.2	957.615			104.2	650.723	104.2	459.53	104.2	351.227	104.2	161.347	104.2	53.2928	104.2	11.1585	104.2	9.23552
104.4	1253.87	104.4	959.838			104.4	651.923	104.4	460.415	104.4	351.831	104.4	161.666	104.4	53.4059	104.4	11.177	104.4	9.25262
104.6	1256.51	104.6	962.184			104.6	653.109	104.6	461.286	104.6	352.43	104.6	161.981	104.6	53.5208	104.6	11.1955	104.6	9.27022
104.8	1259.1	104.8	964.231			104.8	654.294	104.8	462.152	104.8	353.021	104.8	162.298	104.8	53.6343	104.8	11.2141	104.8	9.28739
105	1261.74	105	966.293			105	655.464	105	463.013	105	353.618	105	162.621	105	53.7492	105	11.2326	105	9.30529
105.2	1264.43	105.2	968.117			105.2	656.626	105.2	463.899	105.2	354.189	105.2	162.94	105.2	53.8632	105.2	11.2509	105.2	9.3226
105.4	1267.15	105.4	969.469			105.4	657.759	105.4	464.778	105.4	354.732	105.4	163.263	105.4	53.9785	105.4	11.2688	105.4	9.33978
105.6	1269.82	105.6	970.905			105.6	658.891	105.6	465.642	105.6	355.269	105.6	163.59	105.6	54.0937	105.6	11.2873	105.6	9.3572
105.8	1272.45	105.8	972.464			105.8	660.036	105.8	466.493	105.8	355.82	105.8	163.915	105.8	54.2106	105.8	11.3054	105.8	9.37473
106	1275.12	106	974.222			106	661.215	106	467.36	106	356.378	106	164.238	106	54.3262	106	11.3238	106	9.39208
106.2	1277.8	106.2	976.364			106.2	662.386	106.2	468.222	106.2	356.922	106.2	164.558	106.2	54.4431	106.2	11.3422	106.2	9.40946
106.4	1280.48	106.4	978.476			106.4	663.537	106.4	469.067	106.4	357.479	106.4	164.878	106.4	54.5604	106.4	11.3605	106.4	9.42696
106.6	1283.14	106.6	980.717			106.6	664.667	106.6	469.892	106.6	358.042	106.6	165.195	106.6	54.6777	106.6	11.3786	106.6	9.4446
106.8	1285.71	106.8	982.595			106.8	665.789	106.8	470.691	106.8	358.615	106.8	165.512	106.8	54.7913	106.8	11.3973	106.8	9.46237
107	1288.29	107	984.785			107	666.89	107	471.495	107	359.194	107	165.828	107	54.9045	107	11.4159	107	9.47979
107.2	1290.86	107.2	986.282			107.2	667.97	107.2	472.3	107.2	359.795	107.2	166.145	107.2	55.0195	107.2	11.4345	107.2	9.49732
107.4	1293.47	107.4	987.184			107.4	669.066	107.4	473.086	107.4	360.393	107.4	166.462	107.4	55.1347	107.4	11.4528	107.4	9.51475
107.6	1296.11	107.6	988.735			107.6	670.166	107.6	473.855	107.6	360.999	107.6	166.785	107.6	55.2512	107.6	11.4705	107.6	9.53257
107.8	1298.77	107.8	989.641			107.8	671.29	107.8	474.583	107.8	361.591	107.8	167.101	107.8	55.3695	107.8	11.4887	107.8	9.55019
108	1301.46					108	672.395	108	475.32	108	362.179	108	167.421	108	55.4876	108	11.5063	108	9.56797
108.2	1304.16					108.2	673.467	108.2	476.052	108.2	362.768	108.2	167.745	108.2	55.6017	108.2	11.5245	108.2	9.58622
108.4	1306.97					108.4	674.562	108.4	476.746	108.4	363.363	108.4	168.072	108.4	55.713	108.4	11.5425	108.4	9.60413
108.6	1309.78					108.6	675.691	108.6	477.436	108.6	363.966	108.6	168.399	108.6	55.825	108.6	11.5606	108.6	9.622
108.8	1312.58					108.8	676.856	108.8	478.121	108.8	364.569	108.8	168.726	108.8	55.939	108.8	11.5784	108.8	9.63992
109	1315.37					109	678.072	109	478.801	109	365.175	109	169.054	109	56.0497	109	11.5963	109	9.65769
109.2	1318.15					109.2	679.329	109.2	479.487	109.2	365.787	109.2	169.382	109.2	56.1604	109.2	11.6143	109.2	9.67562
109.4	1320.76					109.4	680.617	109.4	480.172	109.4	366.397	109.4	169.708	109.4	56.2742	109.4	11.6321	109.4	9.69284
109.6	1323.38					109.6	681.964	109.6	480.873	109.6	367.009	109.6	170.035	109.6	56.388	109.6	11.6497	109.6	9.71066
109.8	1326.01					109.8	683.296	109.8	481.594	109.8	367.626	109.8	170.36	109.8	56.5022	109.8	11.6671	109.8	9.72798
110	1328.7					110	684.652	110	482.304	110	368.255	110	170.684	110	56.6163	110	11.6847	110	9.74625
110.2	1331.26					110.2	686.062	110.2	483.012	110.2	368.869	110.2	171.005	110.2	56.7301	110.2	11.7018	110.2	9.76365
110.4	1333.85					110.4	687.45	110.4	483.727	110.4	369.494	110.4	171.324	110.4	56.8445	110.4	11.7192	110.4	9.78092
110.6	1336.48					110.6	688.777	110.6	484.46	110.6	370.141	110.6	171.641	110.6	56.9588	110.6	11.7372	110.6	9.79833
110.8	1339.09					110.8	690.082	110.8	485.171	110.8	370.782	110.8	171.961	110.8	57.0728	110.8	11.7548	110.8	9.8157
111	1341.63					111	691.428	111	485.891	111	371.42	111	172.281	111	57.1878	111	11.7717	111	9.8333
111.2	1344.12					111.2	692.803	111.2	486.595	111.2	372.078	111.2	172.602	111.2	57.3061	111.2	11.7893	111.2	9.85068
111.4	1346.49					111.4	694.143	111.4	487.325	111.4	372.734	111.4	172.921	111.4	57.4219	111.4	11.8065	111.4	9.86852
111.6	1348.8					111.6	695.527	111.6	488.039	111.6	373.408	111.6	173.245	111.6	57.5367	111.6	11.8239	111.6	9.88569
111.8	1351.06					111.8	696.933	111.8	488.736	111.8	374.09	111.8	173.573	111.8	57.651	111.8	11.8413	111.8	9.90323
112	1353.3					112	698.296	112	489.425	112	374.784	112	173.899	112	57.7648	112	11.8586	112	9.92094
112.2	1355.41					112.2	699.665	112.2	490.112	112.2	375.478	112.2	174.224	112.2	57.8768	112.2	11.8754	112.2	9.93859
112.4	1357.53					112.4	701.061	112.4	490.78	112.4	376.173	112.4	174.548	112.4	57.9871	112.4	11.8922	112.4	9.95616
112.6	1359.58					112.6	702.454	112.6	491.472	112.6	376.866	112.6	174.869	112.6	58.0947	112.6	11.9095	112.6	9.97383
112.8	1361.74					112.8	703.786	112.8	492.18	112.8	377.573	112.8	175.19	112.8	58.1996	112.8	11.9265	112.8	9.99186
113	1363.84					113	705.082	113	492.886	113	378.286	113	175.508	113	58.3045	113	11.9442	113	10.0101
113.2	1365.81					113.2	706.306	113.2	493.587	113.2	378.995	113.2	175.824	113.2	58.4068	113.2	11.9609	113.2	10.0278
113.4	1367.77					113.4	707.575	113.4	494.28	113.4	379.68	113.4	176.138	113.4	58.5101	113.4	11.9781	113.4	10.0459
113.6	1369.72					113.6	708.873	113.6	494.965	113.6	380.378	113.6	176.455	113.6	58.6127	113.6	11.9952	113.6	10.0631
113.8	1371.82					113.8	710.18	113.8	495.668	113.8	381.1	113.8	176.77	113.8	58.7175	113.8	12.0121	113.8	10.0806
114	1374.07					114	711.459	114	496.376	114	381.832	114	177.086	114	58.82	114	12.0285	114	10.0985
114.2	1376.45					114.2	712.687	114.2	497.088	114.2	382.551	114.2	177.398	114.2	58.9234	114.2	12.0451	114.2	10.1159
114.4	1378.75					114.4	713.946	114.4	497.819	114.4	383.268	114.4	177.708	114.4	59.0281	114.4	12.0622	114.4	10.134
114.6	1381.04					114.6	715.191	114.6	498.537	114.6	383.994	114.6	178.024	114.6	59.1311	114.6	12.0791	114.6	10.1518
114.8	1383.27					114.8	716.449	114.8	499.261	114.8	384.74	114.8	178.339	114.8	59.2332	114.8	12.0965	114.8	10.1697
115	1385.44					115	717.683	115	500.02	115	385.464	115	178.652	115	59.338	115	12.1137	115	10.1881
115.2	1387.64					115.2	718.919	115.2	500.821	115.2	386.193	115.2	178.956	115.2	59.441	115.2	12.1309	115.2	10.2058
115.4	1389.95					115.4	720.168	115.4	501.646	115.4	386.912	115.4	179.259	115.4	59.5402	115.4	12.1485	115.4	10.2242
115.6	1392.21					115.6	721.393	115.6	502.446	115.6	387.608	115.6	179.562	115.6	59.6414	115.6	12.1661	115.6	10.242
115.8	1394.47					115.8	722.553	115.8	503.226	115.8	388.309	115.8	179.864	115.8	59.7437	115.8	12.1836	115.8	10.26
116	1396.82					116	723.661	116	504.002	116	389.024	116	180.172	116	59.8471	116	12.2015	116	10.278
116.2	1399.34					116.2	724.837	116.2	504.786	116.2	389.759	116.2	180.482	116.2	59.9482	116.2	12.2189	116.2	10.2967
116.4	1401.86					116.4	726.08	116.4	505.546	116.4	390.47	116.4	180.797	116.4	60.0517	116.4	12.2363	116.4	10.3146
116.6	1404.08					116.6	727.384	116.6	506.348	116.6	391.175	116.6	181.109	116.6	60.1557	116.6	12.2538	116.6	10.3334
116.8	1406.19					116.8	728.659	116.8	507.14	116.8	391.879	116.8	181.423	116.8	60.2575	116.8	12.2709	116.8	10.3518
117	1408.3					117	729.924	117	507.93	117	392.581	117	181.736	117	60.3586	117	12.2884	117	10.3703
117.2	1410.36					117.2	731.109	117.2	508.761	117.2	393.307	117.2	182.05	117.2	60.4607	117.2	12.3067	117.2	10.3885
117.4	1412.46					117.4	732.27	117.4	509.642	117.4	394.041	117.4	182.367	117.4	60.5616	117.4	12.3244	117.4	10.4069
117.6	1414.42					117.6	733.462	117.6	510.51	117.6	394.749	117.6	182.682	117.6	60.6598	117.6	12.3426	117.6	10.4247
117.8	1416.27					117.8	734.708	117.8	511.373	117.8	395.447	117.8	183.002	117.8	60.7606	117.8	12.3601	117.8	10.4432
118	1418.09					118	735.902	118	512.262	118	396.139	118	183.324	118	60.8586	118	12.3777	118	10.4617
118.2	1419.62					118.2	737.088	118.2	513.154	118.2	396.825	118.2	183.647	118.2	60.9533	118.2	12.395	118.2	10.48
118.4	1421.07					118.4	738.296	118.4	514.037	118.4	397.509	118.4	183.97	118.4	61.049	118.4	12.4126	118.4	10.4982
118.6	1422.51					118.6	739.421	118.6	514.942	118.6	398.233	118.6	184.288	118.6	61.1428	118.6	12.4302	118.6	10.5166
118.8	1423.95					118.8	740.491	118.8	515.837	118.8	398.956	118.8	184.606	118.8	61.2353	118.8	12.4482	118.8	10.5356
119	1425.33					119	741.616	119	516.738	119	399.696	119	184.925	119	61.3283	119	12.4659	119	10.5539
119.2	1426.67					119.2	742.85	119.2	517.595	119.2	400.417	119.2	185.248	119.2	61.4177	119.2	12.4829	119.2	10.5725
119.4	1428.2					119.4	744.034	119.4	518.38	119.4	401.129	119.4	185.571	119.4	61.5091	119.4	12.5002	119.4	10.5911
119.6	1429.85					119.6	745.228	119.6	519.153	119.6	401.833	119.6	185.89	119.6	61.5983	119.6	12.5173	119.6	10.6094
119.8	1431.5					119.8	746.413	119.8	519.947	119.8	402.544	119.8	186.208	119.8	61.6883	119.8	12.534	119.8	10.6278
120	1433.05					120	747.548	120	520.767	120	403.253	120	186.529	120	61.7761	120	12.5504	120	10.6464
120.2	1434.62					120.2	748.715	120.2	521.602	120.2	403.972	120.2	186.849	120.2	61.8613	120.2	12.5671	120.2	10.6652
120.4	1436.28					120.4	749.875	120.4	522.414	120.4	404.68	120.4	187.172	120.4	61.9464	120.4	12.5838	120.4	10.6835
120.6	1438.13					120.6	750.974	120.6	523.185	120.6	405.369	120.6	187.492	120.6	62.0333	120.6	12.6006	120.6	10.7019
120.8	1440.02					120.8	752.042	120.8	523.972	120.8	406.036	120.8	187.812	120.8	62.1202	120.8	12.6176	120.8	10.7208
121	1441.68					121	753.211	121	524.73	121	406.694	121	188.13	121	62.2081	121	12.635	121	10.7394
121.2	1443.31					121.2	754.355	121.2	525.47	121.2	407.35	121.2	188.449	121.2	62.295	121.2	12.6515	121.2	10.7581
121.4	1444.82					121.4	755.361	121.4	526.193	121.4	408.01	121.4	188.771	121.4	62.3823	121.4	12.6684	121.4	10.7768
121.6	1446.1					121.6	756.335	121.6	526.926	121.6	408.663	121.6	189.088	121.6	62.4682	121.6	12.6854	121.6	10.7954
121.8	1447.58					121.8	757.275	121.8	527.716	121.8	409.315	121.8	189.397	121.8	62.5558	121.8	12.7024	121.8	10.8144
122	1448.8					122	758.269	122	528.472	122	409.979	122	189.708	122	62.644	122	12.7198	122	10.833
122.2	1450.09					122.2	759.205	122.2	529.211	122.2	410.647	122.2	190.024	122.2	62.7306	122.2	12.7372	122.2	10.852
122.4	1451.72					122.4	760.104	122.4	529.957	122.4	411.284	122.4	190.34	122.4	62.8198	122.4	12.7545	122.4	10.8708
122.6	1453.77					122.6	761.114	122.6	530.696	122.6	411.936	122.6	190.655	122.6	62.9096	122.6	12.7722	122.6	10.8903
122.8	1455.83					122.8	762.237	122.8	531.42	122.8	412.625	122.8	190.972	122.8	62.9981	122.8	12.7894	122.8	10.9084
123	1457.57					123	763.525	123	532.159	123	413.329	123	191.281	123	63.088	123	12.8066	123	10.9274
123.2	1459.45					123.2	764.829	123.2	532.856	123.2	414.028	123.2	191.59	123.2	63.1754	123.2	12.8244	123.2	10.9465
123.4	1461.13					123.4	766.116	123.4	533.569	123.4	414.715	123.4	191.898	123.4	63.2648	123.4	12.8419	123.4	10.9658
123.6	1462.46					123.6	767.465	123.6	534.307	123.6	415.439	123.6	192.205	123.6	63.3482	123.6	12.8597	123.6	10.9842
123.8	1464.15					123.8	768.725	123.8	535.024	123.8	416.179	123.8	192.511	123.8	63.43	123.8	12.877	123.8	11.0031
124	1466.32					124	769.987	124	535.689	124	416.927	124	192.82	124	63.5118	124	12.8944	124	11.0213
124.2	1468.85					124.2	771.304	124.2	536.321	124.2	417.69	124.2	193.131	124.2	63.5924	124.2	12.9119	124.2	11.0403
124.4	1471.37					124.4	772.637	124.4	536.959	124.4	418.481	124.4	193.434	124.4	63.6711	124.4	12.9298	124.4	11.0592
124.6	1473.89					124.6	774.036	124.6	537.609	124.6	419.273	124.6	193.74	124.6	63.7513	124.6	12.9474	124.6	11.0772
124.8	1476.61					124.8	775.451	124.8	538.304	124.8	420.077	124.8	194.047	124.8	63.8311	124.8	12.9651	124.8	11.0963
125	1479.44					125	776.838	125	538.996	125	420.878	125	194.351	125	63.9053	125	12.9826	125	11.1151
125.2	1481.74					125.2	778.114	125.2	539.642	125.2	421.739	125.2	194.654	125.2	63.9767	125.2	13.0005	125.2	11.1341
125.4	1483.49					125.4	779.577	125.4	540.286	125.4	422.645	125.4	194.958	125.4	64.0524	125.4	13.017	125.4	11.1528
125.6	1485.43					125.6	781.031	125.6	540.877	125.6	423.558	125.6	195.259	125.6	64.1234	125.6	13.0346	125.6	11.1716
125.8	1487.61					125.8	782.196	125.8	541.499	125.8	424.441	125.8	195.561	125.8	64.1953	125.8	13.0517	125.8	11.1906
126	1489.14					126	783.38	126	542.209	126	425.326	126	195.861	126	64.2667	126	13.0688	126	11.2095
126.2	1489.57					126.2	784.564	126.2	542.905	126.2	426.192	126.2	196.157	126.2	64.3392	126.2	13.0862	126.2	11.2283
126.4	1490.39					126.4	785.685	126.4	543.615	126.4	427.088	126.4	196.457	126.4	64.4112	126.4	13.1037	126.4	11.2473
126.6	1491.28					126.6	786.518	126.6	544.317	126.6	427.999	126.6	196.753	126.6	64.4844	126.6	13.1212	126.6	11.2661
126.8	1493.74					126.8	786.964	126.8	545.066	126.8	428.898	126.8	197.049	126.8	64.5619	126.8	13.1379	126.8	11.2848
127	1497.21					127	786.919	127	545.82	127	429.809	127	197.342	127	64.6363	127	13.1549	127	11.3041
127.2	1500.95					127.2	787.051	127.2	546.582	127.2	430.686	127.2	197.64	127.2	64.7055	127.2	13.1723	127.2	11.3227
127.4	1505.54					127.4	787.073	127.4	547.308	127.4	431.578	127.4	197.932	127.4	64.7691	127.4	13.1898	127.4	11.3412
127.6	1508.58					127.6	787.277	127.6	548.077	127.6	432.505	127.6	198.227	127.6	64.8354	127.6	13.207	127.6	11.3601
127.8	1507.62					127.8	787.77	127.8	548.742	127.8	433.465	127.8	198.525	127.8	64.9018	127.8	13.2242	127.8	11.3787
128	1505.5					128	788.201	128	549.428	128	434.423	128	198.82	128	64.9692	128	13.2406	128	11.3979
						128.2	788.673	128.2	550.108	128.2	435.321	128.2	199.109	128.2	65.0372	128.2	13.2575	128.2	11.4165
						128.4	789.173	128.4	550.801	128.4	436.226	128.4	199.388	128.4	65.1086	128.4	13.2745	128.4	11.4355
						128.6	789.658	128.6	551.566	128.6	437.181	128.6	199.667	128.6	65.1813	128.6	13.2918	128.6	11.4546
						128.8	790.838	128.8	552.341	128.8	438.12	128.8	199.948	128.8	65.2538	128.8	13.3087	128.8	11.474
						129	791.889	129	553.152	129	439.064	129	200.226	129	65.3274	129	13.3254	129	11.4933
						129.2	793.056	129.2	553.971	129.2	440.033	129.2	200.504	129.2	65.3977	129.2	13.3426	129.2	11.5125
						129.4	793.479	129.4	554.692	129.4	440.985	129.4	200.776	129.4	65.475	129.4	13.3598	129.4	11.5315
						129.6	793.323	129.6	555.387	129.6	441.965	129.6	201.043	129.6	65.5515	129.6	13.3765	129.6	11.5505
						129.8	792.258	129.8	555.963	129.8	442.911	129.8	201.312	129.8	65.6259	129.8	13.3943	129.8	11.5697
						130	793.668	130	556.479	130	443.807	130	201.581	130	65.7043	130	13.4115	130	11.5884
								130.2	556.947	130.2	444.689	130.2	201.85	130.2	65.7841	130.2	13.4282	130.2	11.6071
								130.4	557.456	130.4	445.58	130.4	202.118	130.4	65.8622	130.4	13.4459	130.4	11.6263
								130.6	557.937	130.6	446.488	130.6	202.385	130.6	65.9419	130.6	13.4631	130.6	11.6455
								130.8	558.433	130.8	447.34	130.8	202.641	130.8	66.0184	130.8	13.481	130.8	11.6648
								131	558.94	131	448.184	131	202.9	131	66.0935	131	13.4979	131	11.684
								131.2	559.409	131.2	449.03	131.2	203.163	131.2	66.1708	131.2	13.5155	131.2	11.7031
								131.4	559.85	131.4	449.958	131.4	203.425	131.4	66.2472	131.4	13.5328	131.4	11.7221
								131.6	560.346	131.6	450.847	131.6	203.687	131.6	66.3252	131.6	13.55	131.6	11.7416
								131.8	560.881	131.8	451.718	131.8	203.944	131.8	66.4026	131.8	13.5672	131.8	11.7599
								132	561.393	132	452.572	132	204.205	132	66.4814	132	13.5836	132	11.7792
								132.2	561.892	132.2	453.293	132.2	204.457	132.2	66.5622	132.2	13.601	132.2	11.7986
								132.4	562.507	132.4	453.949	132.4	204.704	132.4	66.6457	132.4	13.6181	132.4	11.8174
								132.6	563.189	132.6	454.583	132.6	204.951	132.6	66.7273	132.6	13.635	132.6	11.8359
								132.8	563.861	132.8	455.167	132.8	205.202	132.8	66.8113	132.8	13.6525	132.8	11.8542
								133	564.379	133	455.702	133	205.458	133	66.8969	133	13.6701	133	11.8735
								133.2	564.88	133.2	456.172	133.2	205.718	133.2	66.9807	133.2	13.6878	133.2	11.892
								133.4	565.295	133.4	456.667	133.4	205.978	133.4	67.0632	133.4	13.7054	133.4	11.9114
								133.6	565.739	133.6	457.258	133.6	206.232	133.6	67.1444	133.6	13.7228	133.6	11.9301
								133.8	566.28	133.8	457.863	133.8	206.489	133.8	67.2246	133.8	13.7404	133.8	11.9487
								134	566.84	134	458.402	134	206.748	134	67.3063	134	13.7581	134	11.9676
								134.2	567.68	134.2	458.935	134.2	207.011	134.2	67.3868	134.2	13.7755	134.2	11.9863
								134.4	568.485	134.4	459.391	134.4	207.279	134.4	67.4702	134.4	13.7922	134.4	12.0053
								134.6	569.357	134.6	459.829	134.6	207.554	134.6	67.5507	134.6	13.8107	134.6	12.0241
								134.8	570.528	134.8	460.176	134.8	207.83	134.8	67.6315	134.8	13.8283	134.8	12.0434
								135	571.985	135	460.496	135	208.106	135	67.7115	135	13.846	135	12.0625
								135.2	573.318	135.2	460.757	135.2	208.375	135.2	67.7863	135.2	13.8635	135.2	12.0815
								135.4	574.888	135.4	461.06	135.4	208.646	135.4	67.8612	135.4	13.8815	135.4	12.1005
								135.6	576.51	135.6	461.416	135.6	208.917	135.6	67.9356	135.6	13.8993	135.6	12.1196
								135.8	578.358	135.8	461.748	135.8	209.189	135.8	68.0087	135.8	13.917	135.8	12.1387
								136	580.325	136	462.01	136	209.467	136	68.0859	136	13.9348	136	12.1572
								136.2	582.287	136.2	462.289	136.2	209.745	136.2	68.1606	136.2	13.9526	136.2	12.1763
								136.4	583.645	136.4	462.666	136.4	210.015	136.4	68.2351	136.4	13.9705	136.4	12.1951
								136.6	584.362	136.6	463.003	136.6	210.283	136.6	68.3135	136.6	13.9892	136.6	12.2135
								136.8	585.043	136.8	463.331	136.8	210.552	136.8	68.3965	136.8	14.0069	136.8	12.2326
								137	586.571	137	463.566	137	210.825	137	68.4769	137	14.0255	137	12.252
								137.2	588	137.2	463.907	137.2	211.097	137.2	68.5573	137.2	14.0424	137.2	12.2708
								137.4	589.34	137.4	464.176	137.4	211.37	137.4	68.6377	137.4	14.0608	137.4	12.2897
								137.6	588.811	137.6	464.443	137.6	211.644	137.6	68.719	137.6	14.0788	137.6	12.3088
										137.8	464.569	137.8	211.922	137.8	68.7986	137.8	14.096	137.8	12.328
										138	464.719	138	212.192	138	68.8789	138	14.1139	138	12.3474
										138.2	465.04	138.2	212.469	138.2	68.9591	138.2	14.1318	138.2	12.3662
										138.4	465.194	138.4	212.747	138.4	69.0324	138.4	14.1502	138.4	12.3855
										138.6	465.272	138.6	213.027	138.6	69.1097	138.6	14.1682	138.6	12.4049
										138.8	464.978	138.8	213.302	138.8	69.1858	138.8	14.1864	138.8	12.4238
										139	464.536	139	213.583	139	69.2673	139	14.204	139	12.4434
										139.2	464.448	139.2	213.857	139.2	69.3472	139.2	14.2212	139.2	12.4625
										139.4	464.369	139.4	214.126	139.4	69.4284	139.4	14.2391	139.4	12.4809
										139.6	464.304	139.6	214.398	139.6	69.5094	139.6	14.2563	139.6	12.4997
										139.8	464.092	139.8	214.666	139.8	69.5947	139.8	14.2741	139.8	12.5185
										140	464.223	140	214.936	140	69.6872	140	14.2921	140	12.5372
												140.2	215.199	140.2	69.7761	140.2	14.3101	140.2	12.5557
												140.4	215.453	140.4	69.8654	140.4	14.3276	140.4	12.5738
												140.6	215.715	140.6	69.9577	140.6	14.3451	140.6	12.5924
												140.8	215.973	140.8	70.0496	140.8	14.3625	140.8	12.6112
												141	216.227	141	70.1485	141	14.3792	141	12.6296
												141.2	216.472	141.2	70.2535	141.2	14.3963	141.2	12.6479
												141.4	216.713	141.4	70.3545	141.4	14.4132	141.4	12.6656
												141.6	216.956	141.6	70.4525	141.6	14.43	141.6	12.6836
												141.8	217.207	141.8	70.5553	141.8	14.4473	141.8	12.7014
												142	217.468	142	70.6592	142	14.4643	142	12.7192
												142.2	217.727	142.2	70.7671	142.2	14.4815	142.2	12.7369
												142.4	217.993	142.4	70.876	142.4	14.4991	142.4	12.7548
												142.6	218.259	142.6	70.9884	142.6	14.5162	142.6	12.7723
												142.8	218.528	142.8	71.0958	142.8	14.533	142.8	12.7904
												143	218.788	143	71.2013	143	14.5497	143	12.8082
												143.2	219.052	143.2	71.3043	143.2	14.5675	143.2	12.8257
												143.4	219.327	143.4	71.4062	143.4	14.5842	143.4	12.8438
												143.6	219.602	143.6	71.5097	143.6	14.6008	143.6	12.8619
												143.8	219.875	143.8	71.6109	143.8	14.6175	143.8	12.8797
												144	220.148	144	71.7146	144	14.6349	144	12.8975
												144.2	220.42	144.2	71.8192	144.2	14.6516	144.2	12.9153
												144.4	220.681	144.4	71.9163	144.4	14.6686	144.4	12.9333
												144.6	220.937	144.6	72.016	144.6	14.6853	144.6	12.951
												144.8	221.192	144.8	72.1075	144.8	14.702	144.8	12.969
												145	221.442	145	72.1983	145	14.7183	145	12.9873
												145.2	221.694	145.2	72.2946	145.2	14.7352	145.2	13.0054
												145.4	221.954	145.4	72.3964	145.4	14.7517	145.4	13.0231
												145.6	222.214	145.6	72.4993	145.6	14.7684	145.6	13.0415
												145.8	222.48	145.8	72.6011	145.8	14.7848	145.8	13.0595
												146	222.746	146	72.7023	146	14.8014	146	13.0778
												146.2	222.992	146.2	72.8	146.2	14.8186	146.2	13.0957
												146.4	223.237	146.4	72.8988	146.4	14.8358	146.4	13.1143
												146.6	223.484	146.6	72.9953	146.6	14.8532	146.6	13.1326
												146.8	223.73	146.8	73.0915	146.8	14.8702	146.8	13.1506
												147	223.987	147	73.1833	147	14.8875	147	13.169
												147.2	224.245	147.2	73.2785	147.2	14.9046	147.2	13.1882
												147.4	224.498	147.4	73.3734	147.4	14.9213	147.4	13.2066
												147.6	224.751	147.6	73.4639	147.6	14.9384	147.6	13.225
												147.8	224.998	147.8	73.5543	147.8	14.9547	147.8	13.2435
												148	225.244	148	73.636	148	14.9719	148	13.2625
												148.2	225.487	148.2	73.7185	148.2	14.9889	148.2	13.281
												148.4	225.754	148.4	73.8005	148.4	15.0058	148.4	13.2996
												148.6	226.019	148.6	73.8862	148.6	15.0227	148.6	13.3177
												148.8	226.29	148.8	73.9734	148.8	15.0401	148.8	13.3368
												149	226.577	149	74.0627	149	15.0575	149	13.3555
												149.2	226.856	149.2	74.1467	149.2	15.0753	149.2	13.3738
												149.4	227.136	149.4	74.2295	149.4	15.0922	149.4	13.3921
												149.6	227.4	149.6	74.3129	149.6	15.1102	149.6	13.41
												149.8	227.668	149.8	74.3947	149.8	15.128	149.8	13.428
												150	227.932	150	74.4711	150	15.1462	150	13.446
												150.2	228.186	150.2	74.5574	150.2	15.1637	150.2	13.4642
												150.4	228.437	150.4	74.653	150.4	15.1813	150.4	13.4824
												150.6	228.684	150.6	74.747	150.6	15.1992	150.6	13.5002
												150.8	228.923	150.8	74.8414	150.8	15.2159	150.8	13.5178
												151	229.159	151	74.9403	151	15.2338	151	13.5358
												151.2	229.369	151.2	75.0423	151.2	15.2514	151.2	13.5539
												151.4	229.577	151.4	75.1385	151.4	15.2688	151.4	13.5722
												151.6	229.791	151.6	75.2327	151.6	15.2867	151.6	13.5905
												151.8	230.008	151.8	75.3321	151.8	15.3045	151.8	13.6083
												152	230.227	152	75.4243	152	15.3228	152	13.6258
												152.2	230.454	152.2	75.5224	152.2	15.3412	152.2	13.6432
												152.4	230.69	152.4	75.6283	152.4	15.3602	152.4	13.6608
												152.6	230.921	152.6	75.7311	152.6	15.3784	152.6	13.6784
												152.8	231.159	152.8	75.8298	152.8	15.3972	152.8	13.6963
												153	231.405	153	75.9397	153	15.4156	153	13.7144
												153.2	231.643	153.2	76.0499	153.2	15.434	153.2	13.7319
												153.4	231.876	153.4	76.1582	153.4	15.4518	153.4	13.75
												153.6	232.103	153.6	76.2607	153.6	15.47	153.6	13.7676
												153.8	232.325	153.8	76.3599	153.8	15.4886	153.8	13.7851
												154	232.534	154	76.4618	154	15.5066	154	13.8023
												154.2	232.736	154.2	76.5696	154.2	15.5249	154.2	13.8198
												154.4	232.931	154.4	76.6729	154.4	15.543	154.4	13.8378
												154.6	233.127	154.6	76.7761	154.6	15.5607	154.6	13.8547
												154.8	233.328	154.8	76.8668	154.8	15.5787	154.8	13.8716
												155	233.526	155	76.9624	155	15.5969	155	13.8894
												155.2	233.714	155.2	77.0698	155.2	15.6156	155.2	13.9071
												155.4	233.912	155.4	77.1865	155.4	15.6333	155.4	13.9242
												155.6	234.113	155.6	77.3001	155.6	15.6519	155.6	13.9414
												155.8	234.323	155.8	77.4072	155.8	15.6701	155.8	13.9583
												156	234.539	156	77.5173	156	15.6882	156	13.9755
												156.2	234.759	156.2	77.6382	156.2	15.706	156.2	13.9928
												156.4	234.979	156.4	77.7429	156.4	15.7237	156.4	14.0101
												156.6	235.203	156.6	77.8469	156.6	15.742	156.6	14.0276
												156.8	235.425	156.8	77.9451	156.8	15.7595	156.8	14.0447
												157	235.655	157	78.0462	157	15.777	157	14.0622
												157.2	235.875	157.2	78.1478	157.2	15.7942	157.2	14.0798
												157.4	236.092	157.4	78.2312	157.4	15.8123	157.4	14.0972
												157.6	236.31	157.6	78.3208	157.6	15.8308	157.6	14.1146
												157.8	236.519	157.8	78.4241	157.8	15.8487	157.8	14.1323
												158	236.715	158	78.5326	158	15.8672	158	14.1497
												158.2	236.914	158.2	78.6373	158.2	15.8851	158.2	14.1673
												158.4	237.107	158.4	78.7378	158.4	15.9042	158.4	14.1848
												158.6	237.311	158.6	78.8384	158.6	15.9228	158.6	14.2024
												158.8	237.55	158.8	78.9383	158.8	15.9413	158.8	14.2199
												159	237.79	159	79.0475	159	15.9603	159	14.2371
												159.2	238.038	159.2	79.1512	159.2	15.979	159.2	14.2543
												159.4	238.294	159.4	79.2639	159.4	15.9978	159.4	14.2711
												159.6	238.561	159.6	79.3624	159.6	16.0161	159.6	14.2884
												159.8	238.823	159.8	79.4695	159.8	16.0346	159.8	14.3056
												160	239.079	160	79.5762	160	16.0538	160	14.3228
												160.2	239.33	160.2	79.6834	160.2	16.072	160.2	14.3402
												160.4	239.595	160.4	79.7945	160.4	16.0909	160.4	14.3581
												160.6	239.858	160.6	79.881	160.6	16.1105	160.6	14.3755
												160.8	240.12	160.8	79.9886	160.8	16.1301	160.8	14.393
												161	240.365	161	80.0851	161	16.1499	161	14.4104
												161.2	240.63	161.2	80.187	161.2	16.1694	161.2	14.4281
												161.4	240.9	161.4	80.3165	161.4	16.1896	161.4	14.4451
												161.6	241.154	161.6	80.4401	161.6	16.2092	161.6	14.4623
												161.8	241.414	161.8	80.5605	161.8	16.2292	161.8	14.4799
												162	241.68	162	80.6722	162	16.2488	162	14.4976
												162.2	241.952	162.2	80.8069	162.2	16.2682	162.2	14.5152
												162.4	242.22	162.4	80.9199	162.4	16.2877	162.4	14.5324
												162.6	242.476	162.6	81.0226	162.6	16.3071	162.6	14.5498
												162.8	242.734	162.8	81.1353	162.8	16.3261	162.8	14.5672
												163	242.987	163	81.2591	163	16.3452	163	14.5842
												163.2	243.246	163.2	81.3787	163.2	16.3638	163.2	14.6019
												163.4	243.51	163.4	81.4912	163.4	16.3825	163.4	14.6189
												163.6	243.759	163.6	81.6019	163.6	16.4014	163.6	14.6366
												163.8	243.997	163.8	81.6912	163.8	16.4201	163.8	14.6539
												164	244.259	164	81.7989	164	16.4384	164	14.6717
												164.2	244.499	164.2	81.9341	164.2	16.4578	164.2	14.6889
												164.4	244.745	164.4	82.065	164.4	16.4765	164.4	14.7071
												164.6	244.994	164.6	82.1823	164.6	16.4953	164.6	14.7247
												164.8	245.253	164.8	82.2798	164.8	16.5138	164.8	14.742
												165	245.517	165	82.416	165	16.5318	165	14.7599
												165.2	245.807	165.2	82.5392	165.2	16.5502	165.2	14.7777
												165.4	246.121	165.4	82.6839	165.4	16.5689	165.4	14.7957
												165.6	246.442	165.6	82.8146	165.6	16.5873	165.6	14.813
												165.8	246.781	165.8	82.9486	165.8	16.6063	165.8	14.8307
												166	247.139	166	83.133	166	16.6249	166	14.8488
												166.2	247.494	166.2	83.2602	166.2	16.6434	166.2	14.8665
												166.4	247.868	166.4	83.3701	166.4	16.6621	166.4	14.8843
												166.6	248.239	166.6	83.4897	166.6	16.6812	166.6	14.9022
												166.8	248.628	166.8	83.6323	166.8	16.7001	166.8	14.92
												167	249.062	167	83.8692	167	16.7187	167	14.937
												167.2	249.489	167.2	84.0196	167.2	16.7369	167.2	14.9547
												167.4	249.883	167.4	84.1977	167.4	16.7546	167.4	14.9722
												167.6	250.272	167.6	84.4133	167.6	16.7725	167.6	14.9897
												167.8	250.677	167.8	84.6818	167.8	16.791	167.8	15.0072
												168	251.096	168	84.8866	168	16.8092	168	15.0241
												168.2	251.547	168.2	84.4931	168.2	16.8278	168.2	15.041
												168.4	251.957			168.4	16.8455	168.4	15.058
												168.6	252.361			168.6	16.8634	168.6	15.0748
												168.8	252.775			168.8	16.8816	168.8	15.0923
												169	253.172			169	16.8999	169	15.1094
												169.2	253.543			169.2	16.919	169.2	15.1265
												169.4	253.902			169.4	16.9373	169.4	15.1435
												169.6	254.243			169.6	16.956	169.6	15.1612
												169.8	254.59			169.8	16.9742	169.8	15.1788
												170	254.937			170	16.9933	170	15.1959
												170.2	255.28			170.2	17.0122	170.2	15.2129
												170.4	255.595			170.4	17.0303	170.4	15.2299
												170.6	255.952			170.6	17.0493	170.6	15.2469
												170.8	256.279			170.8	17.0686	170.8	15.2638
												171	256.602			171	17.088	171	15.2808
												171.2	256.899			171.2	17.1072	171.2	15.2975
												171.4	257.179			171.4	17.1263	171.4	15.3147
												171.6	257.456			171.6	17.1456	171.6	15.3317
												171.8	257.718			171.8	17.1649	171.8	15.3482
												172	257.961			172	17.1843	172	15.3658
												172.2	258.217			172.2	17.2042	172.2	15.3831
												172.4	258.418			172.4	17.2234	172.4	15.4001
												172.6	258.597			172.6	17.2424	172.6	15.4168
												172.8	258.774			172.8	17.2609	172.8	15.434
												173	258.929			173	17.28	173	15.4511
												173.2	259.103			173.2	17.2985	173.2	15.4684
												173.4	259.223			173.4	17.318	173.4	15.4853
												173.6	259.294			173.6	17.3367	173.6	15.5023
												173.8	259.383			173.8	17.3549	173.8	15.5189
												174	259.46			174	17.3738	174	15.5358
												174.2	259.516			174.2	17.3934	174.2	15.5527
												174.4	259.559			174.4	17.4124	174.4	15.5686
												174.6	259.569			174.6	17.432	174.6	15.5855
												174.8	259.641			174.8	17.451	174.8	15.6023
												175	259.873			175	17.4705	175	15.6183
												175.2	260.148			175.2	17.4899	175.2	15.6347
												175.4	260.374			175.4	17.5095	175.4	15.6504
												175.6	260.56			175.6	17.5288	175.6	15.667
												175.8	260.787			175.8	17.5484	175.8	15.6834
												176	261.133			176	17.5671	176	15.7002
												176.2	261.546			176.2	17.5866	176.2	15.7167
												176.4	262.082			176.4	17.606	176.4	15.7334
												176.6	262.351			176.6	17.6257	176.6	15.7497
												176.8	262.361			176.8	17.6449	176.8	15.766
												177	262.521			177	17.6643	177	15.7819
												177.2	262.165			177.2	17.6832	177.2	15.7975
												177.4	262.409			177.4	17.7031	177.4	15.8136
																177.6	17.722	177.6	15.8292
																177.8	17.7418	177.8	15.845
																178	17.7617	178	15.8604
																178.2	17.7812	178.2	15.876
																178.4	17.8012	178.4	15.8918
																178.6	17.821	178.6	15.9073
																178.8	17.8403	178.8	15.9228
																179	17.8604	179	15.9379
																179.2	17.88	179.2	15.9532
																179.4	17.8992	179.4	15.9691
																179.6	17.9182	179.6	15.9843
																179.8	17.9372	179.8	15.9997
																180	17.9562	180	16.0151
																180.2	17.9755	180.2	16.031
																180.4	17.9949	180.4	16.0463
																180.6	18.0144	180.6	16.0617
																180.8	18.0337	180.8	16.0771
																181	18.0534	181	16.0918
																181.2	18.0729	181.2	16.1064
																181.4	18.0926	181.4	16.1211
																181.6	18.1118	181.6	16.1356
																181.8	18.1312	181.8	16.1502
																182	18.1509	182	16.1653
																182.2	18.1705	182.2	16.1799
																182.4	18.1902	182.4	16.1948
																182.6	18.2103	182.6	16.2094
																182.8	18.2303	182.8	16.2244
																183	18.2503	183	16.2389
																183.2	18.27	183.2	16.2529
																183.4	18.2897	183.4	16.2673
																183.6	18.3098	183.6	16.2814
																183.8	18.3301	183.8	16.2956
																184	18.3506	184	16.3098
																184.2	18.3705	184.2	16.3236
																184.4	18.391	184.4	16.3376
																184.6	18.4114	184.6	16.3515
																184.8	18.432	184.8	16.3655
																185	18.4516	185	16.3792
																185.2	18.4714	185.2	16.3932
																185.4	18.4915	185.4	16.4072
																185.6	18.5114	185.6	16.4209
																185.8	18.5317	185.8	16.435
																186	18.5522	186	16.4492
																186.2	18.572	186.2	16.4633
																186.4	18.5921	186.4	16.4768
																186.6	18.6127	186.6	16.491
																186.8	18.6333	186.8	16.505
																187	18.6535	187	16.5193
																187.2	18.6739	187.2	16.5335
																187.4	18.6943	187.4	16.5476
																187.6	18.7148	187.6	16.5615
																187.8	18.7349	187.8	16.5757
																188	18.7551	188	16.59
																188.2	18.7752	188.2	16.6042
																188.4	18.795	188.4	16.6182
																188.6	18.8149	188.6	16.6328
																188.8	18.8347	188.8	16.6467
																189	18.8538	189	16.6607
																189.2	18.8733	189.2	16.6744
																189.4	18.8938	189.4	16.6889
																189.6	18.9132	189.6	16.7031
																189.8	18.9329	189.8	16.7172
																190	18.9528	190	16.731
																190.2	18.9723	190.2	16.7453
																190.4	18.993	190.4	16.7592
																190.6	19.0123	190.6	16.7728
																190.8	19.0329	190.8	16.7868
																191	19.0534	191	16.801
																191.2	19.0749	191.2	16.8155
																191.4	19.0958	191.4	16.83
																191.6	19.1165	191.6	16.8449
																191.8	19.1366	191.8	16.8593
																192	19.1566	192	16.8742
																192.2	19.1772	192.2	16.888
																192.4	19.198	192.4	16.9024
																192.6	19.2196	192.6	16.9171
																192.8	19.2406	192.8	16.932
																193	19.2614	193	16.946
																193.2	19.2822	193.2	16.9598
																193.4	19.3027	193.4	16.9743
																193.6	19.3233	193.6	16.9876
																193.8	19.3441	193.8	17.0018
																194	19.3655	194	17.0159
																194.2	19.3865	194.2	17.0299
																194.4	19.4075	194.4	17.0439
																194.6	19.4287	194.6	17.0579
																194.8	19.4504	194.8	17.0724
																195	19.4721	195	17.0867
																195.2	19.4939	195.2	17.101
																195.4	19.5159	195.4	17.1155
																195.6	19.5378	195.6	17.1302
																195.8	19.5603	195.8	17.1445
																196	19.5819	196	17.159
																196.2	19.6042	196.2	17.1734
																196.4	19.6253	196.4	17.1881
																196.6	19.6466	196.6	17.2025
																196.8	19.6678	196.8	17.2166
																197	19.6891	197	17.2307
																197.2	19.711	197.2	17.2449
																197.4	19.7327	197.4	17.2592
																197.6	19.7539	197.6	17.2736
																197.8	19.776	197.8	17.2874
																198	19.7982	198	17.3015
																198.2	19.8204	198.2	17.3155
																198.4	19.8421	198.4	17.3293
																198.6	19.8637	198.6	17.343
																198.8	19.8855	198.8	17.356
																199	19.908	199	17.369
																199.2	19.9301	199.2	17.3822
																199.4	19.952	199.4	17.3948
																199.6	19.974	199.6	17.4078
																199.8	19.9959	199.8	17.4209
																200	20.0178	200	17.4341
																200.2	20.0401	200.2	17.4468
																200.4	20.062	200.4	17.4599
																200.6	20.0843	200.6	17.4732
																200.8	20.1071	200.8	17.4865
																201	20.1298	201	17.4996
																201.2	20.1516	201.2	17.5122
																201.4	20.1742	201.4	17.5252
																201.6	20.1974	201.6	17.5381
																201.8	20.2202	201.8	17.5513
																202	20.2422	202	17.5647
																202.2	20.2645	202.2	17.5775
																202.4	20.2869	202.4	17.5899
																202.6	20.3094	202.6	17.6029
																202.8	20.332	202.8	17.6161
																203	20.3547	203	17.6295
																203.2	20.3768	203.2	17.6424
																203.4	20.3989	203.4	17.6558
																203.6	20.421	203.6	17.6689
																203.8	20.4424	203.8	17.6826
																204	20.464	204	17.6957
																204.2	20.4863	204.2	17.7087
																204.4	20.5083	204.4	17.7219
																204.6	20.5307	204.6	17.7345
																204.8	20.5529	204.8	17.747
																205	20.5755	205	17.7595
																205.2	20.5981	205.2	17.7721
																205.4	20.6206	205.4	17.7847
																205.6	20.6437	205.6	17.7972
																205.8	20.667	205.8	17.8098
																206	20.6907	206	17.8216
																206.2	20.7149	206.2	17.834
																206.4	20.7383	206.4	17.846
																206.6	20.761	206.6	17.8581
																206.8	20.7843	206.8	17.8701
																207	20.808	207	17.8822
																207.2	20.8312	207.2	17.8934
																207.4	20.8539	207.4	17.9051
																207.6	20.877	207.6	17.9168
																207.8	20.9	207.8	17.9277
																208	20.9223	208	17.9386
																208.2	20.945	208.2	17.9503
																208.4	20.9683	208.4	17.9614
																208.6	20.9912	208.6	17.973
																208.8	21.0148	208.8	17.9842
																209	21.038	209	17.9957
																209.2	21.0614	209.2	18.0064
																209.4	21.0848	209.4	18.0176
																209.6	21.1079	209.6	18.0286
																209.8	21.1313	209.8	18.0395
																210	21.1544	210	18.0505
																210.2	21.1786	210.2	18.0618
																210.4	21.2023	210.4	18.073
																210.6	21.2269	210.6	18.0841
																210.8	21.2503	210.8	18.0949
																211	21.2742	211	18.1055
																211.2	21.2983	211.2	18.1167
																211.4	21.3221	211.4	18.1277
																211.6	21.3459	211.6	18.1392
																211.8	21.3692	211.8	18.1502
																212	21.3932	212	18.1619
																212.2	21.4162	212.2	18.173
																212.4	21.4393	212.4	18.1844
																212.6	21.4622	212.6	18.1957
																212.8	21.4854	212.8	18.2068
																213	21.5087	213	18.2181
																213.2	21.5318	213.2	18.2299
																213.4	21.554	213.4	18.2409
																213.6	21.5767	213.6	18.2523
																213.8	21.5987	213.8	18.2631
																214	21.621	214	18.2744
																214.2	21.6441	214.2	18.2847
																214.4	21.6684	214.4	18.296
																214.6	21.6906	214.6	18.3069
																214.8	21.713	214.8	18.3183
																215	21.7357	215	18.329
																215.2	21.7574	215.2	18.34
																215.4	21.7803	215.4	18.3504
																215.6	21.8023	215.6	18.3611
																215.8	21.8241	215.8	18.3716
																216	21.847	216	18.3827
																216.2	21.8694	216.2	18.3931
																216.4	21.8918	216.4	18.4041
																216.6	21.9139	216.6	18.4142
																216.8	21.9358	216.8	18.4245
																217	21.9578	217	18.4353
																217.2	21.9795	217.2	18.4462
																217.4	22.0011	217.4	18.4562
																217.6	22.0227	217.6	18.4665
																217.8	22.045	217.8	18.4772
																218	22.0667	218	18.4869
																218.2	22.0881	218.2	18.4971
																218.4	22.11	218.4	18.5077
																218.6	22.1319	218.6	18.5178
																218.8	22.1557	218.8	18.5274
																219	22.1787	219	18.5372
																219.2	22.2022	219.2	18.5477
																219.4	22.225	219.4	18.5577
																219.6	22.2482	219.6	18.5677
																219.8	22.2714	219.8	18.5777
																220	22.2938	220	18.5875
																220.2	22.3164	220.2	18.5964
																220.4	22.3393	220.4	18.607
																220.6	22.3624	220.6	18.617
																220.8	22.3858	220.8	18.6273
																221	22.4082	221	18.6378
																221.2	22.4308	221.2	18.648
																221.4	22.4533	221.4	18.6587
																221.6	22.4765	221.6	18.6692
																221.8	22.4994	221.8	18.6795
																222	22.5221	222	18.69
																222.2	22.544	222.2	18.6996
																222.4	22.5674	222.4	18.7098
																222.6	22.5907	222.6	18.7195
																222.8	22.6138	222.8	18.7298
																223	22.6358	223	18.7401
																223.2	22.6588	223.2	18.7512
																223.4	22.6815	223.4	18.762
																223.6	22.7044	223.6	18.7727
																223.8	22.7267	223.8	18.7831
																224	22.7487	224	18.7938
																224.2	22.7707	224.2	18.8042
																224.4	22.7935	224.4	18.8154
																224.6	22.8163	224.6	18.8256
																224.8	22.8394	224.8	18.8362
																225	22.8619	225	18.8474
																225.2	22.8839	225.2	18.8582
																225.4	22.9066	225.4	18.8694
																225.6	22.9301	225.6	18.8806
																225.8	22.9524	225.8	18.8919
																226	22.9761	226	18.9031
																226.2	22.9996	226.2	18.9144
																226.4	23.0228	226.4	18.9253
																226.6	23.046	226.6	18.9364
																226.8	23.0693	226.8	18.9478
																227	23.0917	227	18.9591
																227.2	23.1157	227.2	18.97
																227.4	23.1412	227.4	18.9814
																227.6	23.1654	227.6	18.993
																227.8	23.1891	227.8	19.0044
																228	23.2143	228	19.0158
																228.2	23.2387	228.2	19.0281
																228.4	23.2637	228.4	19.0402
																228.6	23.2891	228.6	19.052
																228.8	23.3158	228.8	19.064
																229	23.3419	229	19.0762
																229.2	23.3684	229.2	19.0886
																229.4	23.3947	229.4	19.0999
																229.6	23.4206	229.6	19.1116
																229.8	23.4476	229.8	19.123
																230	23.4736	230	19.1341
																230.2	23.5008	230.2	19.1457
																230.4	23.5274	230.4	19.1571
																230.6	23.5536	230.6	19.1693
																230.8	23.58	230.8	19.1817
																231	23.6055	231	19.1939
																231.2	23.6322	231.2	19.2061
																231.4	23.6587	231.4	19.2185
																231.6	23.6857	231.6	19.2306
																231.8	23.7129	231.8	19.2431
																232	23.739	232	19.2557
																232.2	23.7651	232.2	19.2686
																232.4	23.7918	232.4	19.2814
																232.6	23.8207	232.6	19.2941
																232.8	23.8481	232.8	19.3073
																233	23.8749	233	19.3207
																233.2	23.9018	233.2	19.3335
																233.4	23.9288	233.4	19.3464
																233.6	23.9555	233.6	19.3596
																233.8	23.983	233.8	19.3729
																234	24.0096	234	19.3855
																234.2	24.0365	234.2	19.3982
																234.4	24.0622	234.4	19.4117
																234.6	24.0883	234.6	19.4242
																234.8	24.1149	234.8	19.4367
																235	24.1407	235	19.4494
																235.2	24.1672	235.2	19.4624
																235.4	24.1939	235.4	19.475
																235.6	24.2206	235.6	19.487
																235.8	24.2468	235.8	19.4996
																236	24.2733	236	19.5113
																236.2	24.3003	236.2	19.5238
																236.4	24.328	236.4	19.5363
																236.6	24.3551	236.6	19.5484
																236.8	24.3837	236.8	19.5613
																237	24.4109	237	19.5745
																237.2	24.4378	237.2	19.5863
																237.4	24.4652	237.4	19.5998
																237.6	24.4933	237.6	19.6128
																237.8	24.5203	237.8	19.6263
																238	24.5483	238	19.6394
																238.2	24.5766	238.2	19.653
																238.4	24.6053	238.4	19.6665
																238.6	24.6339	238.6	19.6793
																238.8	24.6613	238.8	19.6927
																239	24.6896	239	19.7055
																239.2	24.7183	239.2	19.7186
																239.4	24.7466	239.4	19.7318
																239.6	24.7745	239.6	19.745
																239.8	24.8023	239.8	19.7585
																240	24.8297	240	19.7711
																240.2	24.8573	240.2	19.7837
																240.4	24.8838	240.4	19.7971
																240.6	24.9108	240.6	19.8108
																240.8	24.9379	240.8	19.8242
																241	24.9655	241	19.837
																241.2	24.9933	241.2	19.8498
																241.4	25.0215	241.4	19.8631
																241.6	25.0497	241.6	19.876
																241.8	25.0787	241.8	19.8895
																242	25.1063	242	19.9026
																242.2	25.1344	242.2	19.915
																242.4	25.1634	242.4	19.9276
																242.6	25.1922	242.6	19.9412
																242.8	25.221	242.8	19.9548
																243	25.2495	243	19.9678
																243.2	25.2777	243.2	19.9807
																243.4	25.3047	243.4	19.9941
																243.6	25.3327	243.6	20.0079
																243.8	25.3613	243.8	20.0208
																244	25.3902	244	20.0346
																244.2	25.4185	244.2	20.0484
																244.4	25.4467	244.4	20.0609
																244.6	25.4746	244.6	20.0742
																244.8	25.5019	244.8	20.0876
																245	25.5305	245	20.101
																245.2	25.5597	245.2	20.1138
																245.4	25.589	245.4	20.1271
																245.6	25.6189	245.6	20.1403
																245.8	25.6487	245.8	20.1539
																246	25.6776	246	20.1672
																246.2	25.7073	246.2	20.181
																246.4	25.7371	246.4	20.1944
																246.6	25.7659	246.6	20.2084
																246.8	25.7951	246.8	20.2225
																247	25.8245	247	20.2362
																247.2	25.8545	247.2	20.2499
																247.4	25.8851	247.4	20.2643
																247.6	25.9161	247.6	20.2778
																247.8	25.9471	247.8	20.2911
																248	25.9783	248	20.3043
																248.2	26.0082	248.2	20.3175
																248.4	26.038	248.4	20.331
																248.6	26.0676	248.6	20.3451
																248.8	26.0978	248.8	20.3597
																249	26.1274	249	20.3742
																249.2	26.1572	249.2	20.3889
																249.4	26.1858	249.4	20.4036
																249.6	26.2136	249.6	20.4175
																249.8	26.2418	249.8	20.4314
																250	26.2696	250	20.445
																250.2	26.2977	250.2	20.4583
																250.4	26.3268	250.4	20.4713
																250.6	26.3563	250.6	20.4841
																250.8	26.3845	250.8	20.4971
																251	26.4131	251	20.5101
																251.2	26.4413	251.2	20.5233
																251.4	26.4694	251.4	20.5372
																251.6	26.4968	251.6	20.5507
																251.8	26.5233	251.8	20.5649
																252	26.5502	252	20.5781
																252.2	26.5769	252.2	20.5906
																252.4	26.6037	252.4	20.6045
																252.6	26.6315	252.6	20.6174
																252.8	26.6598	252.8	20.6312
																253	26.6881	253	20.6447
																253.2	26.7156	253.2	20.6582
																253.4	26.7439	253.4	20.6713
																253.6	26.7715	253.6	20.6845
																253.8	26.799	253.8	20.698
																254	26.8258	254	20.7112
																254.2	26.852	254.2	20.7246
																254.4	26.8788	254.4	20.7372
																254.6	26.9053	254.6	20.7501
																254.8	26.9309	254.8	20.7631
																255	26.9576	255	20.7766
																255.2	26.9831	255.2	20.7888
																255.4	27.0083	255.4	20.8019
																255.6	27.0338	255.6	20.8148
																255.8	27.0591	255.8	20.828
																256	27.0841	256	20.8412
																256.2	27.1093	256.2	20.8543
																256.4	27.135	256.4	20.8674
																256.6	27.1594	256.6	20.8794
																256.8	27.1837	256.8	20.8925
																257	27.2086	257	20.9052
																257.2	27.2338	257.2	20.918
																257.4	27.2586	257.4	20.931
																257.6	27.2842	257.6	20.9441
																257.8	27.3101	257.8	20.9562
																258	27.3359	258	20.9692
																258.2	27.3616	258.2	20.9812
																258.4	27.3884	258.4	20.9939
																258.6	27.415	258.6	21.0058
																258.8	27.4423	258.8	21.018
																259	27.4697	259	21.0299
																259.2	27.4978	259.2	21.0416
																259.4	27.5245	259.4	21.0532
																259.6	27.5525	259.6	21.0657
																259.8	27.5803	259.8	21.0773
																260	27.6067	260	21.0889
																260.2	27.6343	260.2	21.1009
																260.4	27.6621	260.4	21.1125
																260.6	27.6892	260.6	21.1247
																260.8	27.7172	260.8	21.1365
																261	27.7457	261	21.1478
																261.2	27.773	261.2	21.1597
																261.4	27.7992	261.4	21.1714
																261.6	27.8263	261.6	21.183
																261.8	27.8536	261.8	21.1961
																262	27.8815	262	21.2079
																262.2	27.9086	262.2	21.2201
																262.4	27.9369	262.4	21.2333
																262.6	27.9656	262.6	21.2465
																262.8	27.9929	262.8	21.2592
																263	28.0219	263	21.2721
																263.2	28.0512	263.2	21.2847
																263.4	28.0808	263.4	21.2984
																263.6	28.1109	263.6	21.3128
																263.8	28.1403	263.8	21.3265
																264	28.1706	264	21.3398
																264.2	28.2011	264.2	21.3536
																264.4	28.2313	264.4	21.3666
																264.6	28.2634	264.6	21.3807
																264.8	28.2937	264.8	21.3949
																265	28.325	265	21.4092
																265.2	28.3561	265.2	21.423
																265.4	28.3873	265.4	21.4371
																265.6	28.4184	265.6	21.4516
																265.8	28.4482	265.8	21.4657
																266	28.4772	266	21.4801
																266.2	28.5076	266.2	21.4942
																266.4	28.5374	266.4	21.5088
																266.6	28.5674	266.6	21.5234
																266.8	28.5993	266.8	21.5375
																267	28.6309	267	21.5515
																267.2	28.662	267.2	21.5656
																267.4	28.6937	267.4	21.5808
																267.6	28.7256	267.6	21.5939
																267.8	28.7569	267.8	21.6086
																268	28.7886	268	21.6224
																268.2	28.8205	268.2	21.6365
																268.4	28.8531	268.4	21.6503
																268.6	28.8846	268.6	21.664
																268.8	28.9164	268.8	21.6772
																269	28.9483	269	21.6911
																269.2	28.9786	269.2	21.7056
																269.4	29.0093	269.4	21.7186
																269.6	29.0408	269.6	21.7318
																269.8	29.072	269.8	21.7457
																270	29.1046	270	21.7596
																270.2	29.1365	270.2	21.7739
																270.4	29.1685	270.4	21.7874
																270.6	29.1998	270.6	21.8008
																270.8	29.2319	270.8	21.8147
																271	29.266	271	21.8289
																271.2	29.3004	271.2	21.8432
																271.4	29.3332	271.4	21.8575
																271.6	29.3655	271.6	21.8717
																271.8	29.3984	271.8	21.8848
																272	29.4326	272	21.8982
																272.2	29.4667	272.2	21.9121
																272.4	29.5019	272.4	21.9274
																272.6	29.5353	272.6	21.9427
																272.8	29.57	272.8	21.9575
																273	29.6044	273	21.973
																273.2	29.6388	273.2	21.9877
																273.4	29.6729	273.4	22.0037
																273.6	29.7082	273.6	22.0191
																273.8	29.7438	273.8	22.0346
																274	29.7787	274	22.0493
																274.2	29.8148	274.2	22.0654
																274.4	29.8501	274.4	22.0809
																274.6	29.8864	274.6	22.0966
																274.8	29.9201	274.8	22.1115
																275	29.9559	275	22.1273
																275.2	29.9923	275.2	22.1431
																275.4	30.0297	275.4	22.1601
																275.6	30.0656	275.6	22.1759
																275.8	30.1016	275.8	22.1918
																276	30.1378	276	22.2072
																276.2	30.174	276.2	22.222
																276.4	30.2108	276.4	22.2388
																276.6	30.2462	276.6	22.2547
																276.8	30.2824	276.8	22.2714
																277	30.3209	277	22.2881
																277.2	30.3591	277.2	22.3043
																277.4	30.3984	277.4	22.3199
																277.6	30.4385	277.6	22.3357
																277.8	30.4778	277.8	22.3518
																278	30.5146	278	22.3678
																278.2	30.5517	278.2	22.3845
																278.4	30.59	278.4	22.4003
																278.6	30.6294	278.6	22.4172
																278.8	30.6691	278.8	22.4342
																279	30.7091	279	22.4516
																279.2	30.7495	279.2	22.4685
																279.4	30.7884	279.4	22.4862
																279.6	30.8256	279.6	22.5034
																279.8	30.8656	279.8	22.5201
																280	30.9053	280	22.536
																280.2	30.9434	280.2	22.5519
																280.4	30.9822	280.4	22.5675
																280.6	31.0193	280.6	22.583
																280.8	31.0566	280.8	22.5976
																281	31.0938	281	22.6125
																281.2	31.1291	281.2	22.628
																281.4	31.1647	281.4	22.6418
																281.6	31.2013	281.6	22.6563
																281.8	31.2364	281.8	22.6704
																282	31.2715	282	22.6839
																282.2	31.307	282.2	22.6971
																282.4	31.3424	282.4	22.7123
																282.6	31.377	282.6	22.7261
																282.8	31.4127	282.8	22.7413
																283	31.4484	283	22.7555
																283.2	31.4842	283.2	22.7703
																283.4	31.5204	283.4	22.7852
																283.6	31.5558	283.6	22.7989
																283.8	31.5914	283.8	22.8128
																284	31.6272	284	22.8272
																284.2	31.6632	284.2	22.8402
																284.4	31.6995	284.4	22.8538
																284.6	31.7354	284.6	22.8672
																284.8	31.7721	284.8	22.8808
																285	31.8082	285	22.8941
																285.2	31.8451	285.2	22.9078
																285.4	31.8814	285.4	22.9209
																285.6	31.9177	285.6	22.9341
																285.8	31.9548	285.8	22.9479
																286	31.9902	286	22.9592
																286.2	32.0258	286.2	22.9702
																286.4	32.0604	286.4	22.981
																286.6	32.0958	286.6	22.9897
																286.8	32.1313	286.8	22.9998
																287	32.1684	287	23.0109
																287.2	32.2062	287.2	23.022
																287.4	32.2447	287.4	23.0337
																287.6	32.2821	287.6	23.0445
																287.8	32.3179	287.8	23.0559
																288	32.3539	288	23.0672
																288.2	32.3888	288.2	23.0779
																288.4	32.4254	288.4	23.0877
																288.6	32.4603	288.6	23.0975
																288.8	32.4934	288.8	23.1077
																289	32.528	289	23.1184
																289.2	32.5641	289.2	23.1287
																289.4	32.6013	289.4	23.1392
																289.6	32.6403	289.6	23.15
																289.8	32.6789	289.8	23.1604
																290	32.7177	290	23.1688
																290.2	32.7563	290.2	23.1796
																290.4	32.7948	290.4	23.1893
																290.6	32.8342	290.6	23.1987
																290.8	32.8706	290.8	23.2095
																291	32.9073	291	23.2188
																291.2	32.944	291.2	23.2289
																291.4	32.9782	291.4	23.2391
																291.6	33.0137	291.6	23.2499
																291.8	33.051	291.8	23.2595
																292	33.0865	292	23.2706
																292.2	33.1219	292.2	23.2815
																292.4	33.159	292.4	23.2934
																292.6	33.1944	292.6	23.3042
																292.8	33.2289	292.8	23.3146
																293	33.265	293	23.3243
																293.2	33.3008	293.2	23.3356
																293.4	33.3359	293.4	23.347
																293.6	33.3701	293.6	23.3581
																293.8	33.4076	293.8	23.3693
																294	33.4442	294	23.3796
																294.2	33.4826	294.2	23.3909
																294.4	33.5212	294.4	23.4012
																294.6	33.5571	294.6	23.4119
																294.8	33.5963	294.8	23.4223
																295	33.6369	295	23.4338
																295.2	33.6737	295.2	23.4449
																295.4	33.7133	295.4	23.4558
																295.6	33.7491	295.6	23.4661
																295.8	33.7858	295.8	23.4765
																296	33.823	296	23.4857
																296.2	33.8583	296.2	23.4957
																296.4	33.8947	296.4	23.505
																296.6	33.9312	296.6	23.5145
																296.8	33.9695	296.8	23.5255
																297	34.01	297	23.5376
																297.2	34.0499	297.2	23.5481
																297.4	34.0882	297.4	23.5586
																297.6	34.1273	297.6	23.5712
																297.8	34.167	297.8	23.5836
																298	34.2044	298	23.5954
																298.2	34.2445	298.2	23.6065
																298.4	34.2836	298.4	23.6188
																298.6	34.3247	298.6	23.6315
																298.8	34.3646	298.8	23.6434
																299	34.4016	299	23.6536
																299.2	34.4408	299.2	23.6665
																299.4	34.4789	299.4	23.6797
																299.6	34.5171	299.6	23.6916
																299.8	34.5567	299.8	23.7037
																300	34.5953	300	23.716
																300.2	34.6354	300.2	23.7297
																300.4	34.6763	300.4	23.7424
																300.6	34.7181	300.6	23.7555
																300.8	34.7582	300.8	23.7687
																301	34.8013	301	23.7812
																301.2	34.8416	301.2	23.7934
																301.4	34.8803	301.4	23.8071
																301.6	34.9173	301.6	23.8207
																301.8	34.9579	301.8	23.8332
																302	34.9988	302	23.8466
																302.2	35.0398	302.2	23.8605
																302.4	35.0785	302.4	23.8736
																302.6	35.1181	302.6	23.8866
																302.8	35.1584	302.8	23.9004
																303	35.1967	303	23.9146
																303.2	35.2348	303.2	23.9294
																303.4	35.2737	303.4	23.9446
																303.6	35.3136	303.6	23.9586
																303.8	35.355	303.8	23.9723
																304	35.3942	304	23.9869
																304.2	35.4364	304.2	24.0014
																304.4	35.4783	304.4	24.0172
																304.6	35.5188	304.6	24.0328
																304.8	35.5581	304.8	24.0498
																305	35.5968	305	24.0652
																305.2	35.6352	305.2	24.0801
																305.4	35.6743	305.4	24.096
																305.6	35.7097	305.6	24.1128
																305.8	35.7468	305.8	24.1298
																306	35.7891	306	24.1458
																306.2	35.8307	306.2	24.1627
																306.4	35.8747	306.4	24.1785
																306.6	35.9148	306.6	24.1953
																306.8	35.9603	306.8	24.2128
																307	36.0079	307	24.2297
																307.2	36.0553	307.2	24.247
																307.4	36.1027	307.4	24.2653
																307.6	36.1514	307.6	24.2829
																307.8	36.2017	307.8	24.3015
																308	36.254	308	24.318
																308.2	36.3039	308.2	24.3365
																308.4	36.3586	308.4	24.3546
																308.6	36.4101	308.6	24.3735
																308.8	36.4615	308.8	24.3903
																309	36.5168	309	24.4093
																309.2	36.5692	309.2	24.4272
																309.4	36.6202	309.4	24.4454
																309.6	36.6649	309.6	24.462
																309.8	36.7125	309.8	24.4754
																310	36.7548	310	24.4919
																310.2	36.8007	310.2	24.5086
																310.4	36.8494	310.4	24.5276
																310.6	36.8991	310.6	24.547
																310.8	36.9451	310.8	24.5658
																311	36.9914	311	24.5836
																311.2	37.0406	311.2	24.6007
																311.4	37.0918	311.4	24.6175
																311.6	37.1413	311.6	24.6336
																311.8	37.192	311.8	24.6511
																312	37.2461	312	24.666
																312.2	37.3026	312.2	24.6836
																312.4	37.356	312.4	24.6994
																312.6	37.4174	312.6	24.7158
																312.8	37.4763	312.8	24.7304
																313	37.5341	313	24.7477
																313.2	37.5909	313.2	24.7655
																313.4	37.6508	313.4	24.7848
																313.6	37.708	313.6	24.802
																313.8	37.7674	313.8	24.8192
																314	37.8291	314	24.8358
																314.2	37.8885	314.2	24.8529
																314.4	37.9432	314.4	24.871
																314.6	37.9895	314.6	24.8889
																314.8	38.0343	314.8	24.9067
																315	38.0798	315	24.9233
																315.2	38.1229	315.2	24.9393
																315.4	38.1685	315.4	24.9551
																315.6	38.2092	315.6	24.9709
																315.8	38.2568	315.8	24.984
																316	38.3084	316	24.9988
																316.2	38.365	316.2	25.014
																316.4	38.4193	316.4	25.0268
																316.6	38.4698	316.6	25.0406
																316.8	38.5238	316.8	25.0568
																317	38.5776	317	25.0728
																317.2	38.627	317.2	25.0883
																317.4	38.6835	317.4	25.1039
																317.6	38.736	317.6	25.1187
																317.8	38.7902	317.8	25.1324
																318	38.8466	318	25.1472
																318.2	38.8972	318.2	25.1634
																318.4	38.9481	318.4	25.1782
																318.6	38.9972	318.6	25.1913
																318.8	39.0441	318.8	25.203
																319	39.0875	319	25.2173
																319.2	39.133	319.2	25.2327
																319.4	39.1725	319.4	25.2465
																319.6	39.215	319.6	25.2607
																319.8	39.2553	319.8	25.2767
																320	39.3018	320	25.2909
																320.2	39.3493	320.2	25.3039
																320.4	39.3914	320.4	25.3185
																320.6	39.4449	320.6	25.3318
																320.8	39.4928	320.8	25.3469
																321	39.5295	321	25.3605
																321.2	39.572	321.2	25.3743
																321.4	39.6104	321.4	25.3903
																321.6	39.6525	321.6	25.4054
																321.8	39.6858	321.8	25.4211
																322	39.7164	322	25.4394
																322.2	39.7446	322.2	25.4579
																322.4	39.7652	322.4	25.4763
																322.6	39.7807	322.6	25.4939
																322.8	39.8124	322.8	25.5122
																323	39.8305	323	25.5286
																323.2	39.8551	323.2	25.545
																323.4	39.8868	323.4	25.5614
																323.6	39.9106	323.6	25.5754
																323.8	39.9374	323.8	25.5908
																324	39.9539	324	25.6063
																324.2	39.967	324.2	25.6212
																324.4	39.9909	324.4	25.6388
																324.6	40.0173	324.6	25.6506
																324.8	40.0197	324.8	25.6633
																325	40.0223	325	25.6778
																325.2	40.0161	325.2	25.6923
																325.4	40.0352	325.4	25.7088
																325.6	40.0485	325.6	25.7274
																325.8	40.0757	325.8	25.7453
																326	40.1021	326	25.7618
																326.2	40.1188	326.2	25.7775
																326.4	40.1539	326.4	25.7942
																326.6	40.2139	326.6	25.8106
																326.8	40.2704	326.8	25.8273
																327	40.3404	327	25.846
																327.2	40.3973	327.2	25.8654
																327.4	40.4777	327.4	25.8868
																327.6	40.5472	327.6	25.9093
																327.8	40.5927	327.8	25.927
																328	40.6072	328	25.9478
																328.2	40.6388	328.2	25.969
																328.4	40.6266	328.4	25.9883
																328.6	40.566	328.6	26.0114
																328.8	40.6019	328.8	26.0348
																329	40.7685	329	26.0551
																		329.2	26.0743
																		329.4	26.0985
																		329.6	26.1183
																		329.8	26.136
																		330	26.1529
																		330.2	26.175
																		330.4	26.1924
																		330.6	26.2124
																		330.8	26.2336
																		331	26.2556
																		331.2	26.2733
																		331.4	26.2919
																		331.6	26.3116
																		331.8	26.3316
																		332	26.3495
																		332.2	26.3652
																		332.4	26.3824
																		332.6	26.3996
																		332.8	26.4163
																		333	26.4297
																		333.2	26.4462
																		333.4	26.4612
																		333.6	26.479
																		333.8	26.4951
																		334	26.5108
																		334.2	26.5285
																		334.4	26.5434
																		334.6	26.5611
																		334.8	26.5752
																		335	26.5902
																		335.2	26.6043
																		335.4	26.619
																		335.6	26.6384
																		335.8	26.6583
																		336	26.6767
																		336.2	26.7011
																		336.4	26.7222
																		336.6	26.7459
																		336.8	26.7668
																		337	26.7908
																		337.2	26.8208
																		337.4	26.8407
																		337.6	26.8644
																		337.8	26.8853
																		338	26.9056
																		338.2	26.9271
																		338.4	26.9454
																		338.6	26.9687
																		338.8	26.9924
																		339	27.0215
																		339.2	27.048
																		339.4	27.0806
																		339.6	27.1177
																		339.8	27.1505
																		340	27.1836
																		340.2	27.2108
																		340.4	27.2408
																		340.6	27.2685
																		340.8	27.2944
																		341	27.3181
																		341.2	27.3515
																		341.4	27.3853
																		341.6	27.4197
																		341.8	27.4592
																		342	27.4975
																		342.2	27.532
																		342.4	27.5713
																		342.6	27.6047
																		342.8	27.6288
																		343	27.6724
																		343.2	27.7107
																		343.4	27.7522
																		343.6	27.7881
																		343.8	27.8291
																		344	27.874
																		344.2	27.9205
																		344.4	27.9702
																		344.6	28.0149
																		344.8	28.0723
																		345	28.1358
																		345.2	28.2167
																		345.4	28.2645
																		345.6	28.322
																		345.8	28.378
																		346	28.408
																		346.2	28.4286
																		346.4	28.4358
																		346.6	28.441
																		346.8	28.4226
																		347	28.4396
																		347.2	28.4097
																		347.4	28.4464
																		347.6	28.4428
																		347.8	28.4421
																		348	28.5135
																		348.2	28.9561

## Sheet: MSD_3000K
Sheet 4: Mean Square Displacement (MSD) at all volumes along 3000 K
V/Vx = 1.2		V/Vx = 1.0		V/Vx = 0.9		V/Vx = 0.8		V/Vx = 0.7		V/Vx = 0.65		V/Vx = 0.6		V/Vx = 0.575		V/Vx = 0.55		V/Vx = 0.525		V/Vx = 0.5
Time (ps)	MSD (Å2)	Time (ps)	MSD (Å2)	Time (ps)	MSD (Å2)	Time (ps)	MSD (Å2)	Time (ps)	MSD (Å2)	Time (ps)	MSD (Å2)	Time (ps)	MSD (Å2)	Time (ps)	MSD (Å2)	Time (ps)	MSD (Å2)	Time (ps)	MSD (Å2)	Time (ps)	MSD (Å2)
0	0	0	0	0	0	0	0	0	0	0	0	0	0	0	0	0	0	0	0	0	0
0.02	0.119369	0.02	0.12013	0.02	0.116365	0.02	0.114277	0.02	0.110694	0.02	0.107809	0.02	0.103935	0.02	0.101462	0.02	0.098392	0.02	0.094899	0.02	0.090743
0.04	0.311346	0.04	0.303626	0.04	0.287779	0.04	0.270533	0.04	0.242368	0.04	0.222048	0.04	0.196927	0.04	0.18385	0.04	0.169351	0.04	0.15567	0.04	0.143395
0.06	0.494758	0.06	0.470181	0.06	0.435244	0.06	0.394108	0.06	0.332598	0.06	0.291935	0.06	0.24447	0.06	0.222656	0.06	0.199722	0.06	0.181626	0.06	0.165872
0.08	0.654769	0.08	0.610073	0.08	0.554708	0.08	0.48997	0.08	0.397938	0.08	0.339509	0.08	0.272274	0.08	0.243348	0.08	0.213831	0.08	0.192887	0.08	0.17506
0.1	0.810466	0.1	0.742674	0.1	0.664862	0.1	0.57445	0.1	0.450205	0.1	0.374591	0.1	0.289452	0.1	0.254646	0.1	0.220031	0.1	0.196562	0.1	0.177439
0.12	0.953647	0.12	0.859607	0.12	0.758828	0.12	0.644215	0.12	0.492005	0.12	0.402177	0.12	0.301159	0.12	0.260991	0.12	0.222462	0.12	0.196829	0.12	0.176926
0.14	1.08325	0.14	0.96243	0.14	0.840861	0.14	0.705834	0.14	0.528604	0.14	0.425079	0.14	0.308894	0.14	0.264111	0.14	0.222916	0.14	0.195958	0.14	0.175816
0.16	1.20169	0.16	1.05541	0.16	0.915676	0.16	0.76228	0.16	0.561093	0.16	0.444542	0.16	0.314791	0.16	0.266091	0.16	0.222693	0.16	0.194504	0.16	0.174048
0.18	1.31238	0.18	1.14166	0.18	0.984877	0.18	0.814137	0.18	0.590869	0.18	0.462073	0.18	0.319388	0.18	0.266866	0.18	0.221929	0.18	0.192634	0.18	0.172283
0.2	1.41521	0.2	1.22071	0.2	1.04833	0.2	0.862667	0.2	0.618712	0.2	0.477958	0.2	0.323197	0.2	0.267304	0.2	0.221326	0.2	0.191128	0.2	0.171076
0.22	1.51078	0.22	1.29381	0.22	1.1078	0.22	0.909168	0.22	0.644926	0.22	0.492688	0.22	0.326677	0.22	0.267864	0.22	0.221032	0.22	0.190745	0.22	0.171405
0.24	1.60111	0.24	1.36271	0.24	1.16438	0.24	0.953807	0.24	0.669966	0.24	0.506829	0.24	0.330003	0.24	0.269042	0.24	0.221836	0.24	0.191425	0.24	0.172652
0.26	1.68695	0.26	1.42813	0.26	1.21847	0.26	0.996804	0.26	0.694328	0.26	0.520381	0.26	0.333663	0.26	0.270851	0.26	0.223639	0.26	0.192762	0.26	0.174149
0.28	1.7685	0.28	1.49066	0.28	1.27066	0.28	1.03876	0.28	0.718165	0.28	0.534046	0.28	0.337915	0.28	0.2733	0.28	0.225813	0.28	0.194297	0.28	0.175461
0.3	1.84612	0.3	1.55118	0.3	1.32132	0.3	1.07977	0.3	0.741701	0.3	0.548116	0.3	0.342648	0.3	0.276097	0.3	0.228042	0.3	0.195822	0.3	0.177298
0.32	1.92074	0.32	1.61003	0.32	1.37066	0.32	1.11968	0.32	0.765144	0.32	0.562333	0.32	0.34763	0.32	0.279157	0.32	0.230203	0.32	0.197522	0.32	0.179206
0.34	1.99264	0.34	1.66712	0.34	1.41873	0.34	1.15887	0.34	0.788578	0.34	0.576675	0.34	0.352651	0.34	0.282433	0.34	0.232631	0.34	0.199551	0.34	0.180895
0.36	2.06218	0.36	1.72275	0.36	1.46598	0.36	1.19757	0.36	0.812072	0.36	0.590899	0.36	0.357848	0.36	0.286013	0.36	0.235229	0.36	0.201494	0.36	0.182142
0.38	2.13006	0.38	1.77724	0.38	1.51239	0.38	1.23599	0.38	0.835776	0.38	0.60512	0.38	0.363324	0.38	0.289647	0.38	0.237521	0.38	0.202861	0.38	0.182961
0.4	2.19668	0.4	1.83088	0.4	1.5581	0.4	1.27429	0.4	0.859491	0.4	0.619455	0.4	0.368965	0.4	0.292996	0.4	0.239551	0.4	0.203727	0.4	0.183596
0.42	2.26188	0.42	1.88371	0.42	1.60342	0.42	1.31248	0.42	0.88298	0.42	0.633963	0.42	0.374428	0.42	0.295783	0.42	0.241407	0.42	0.204114	0.42	0.18393
0.44	2.32593	0.44	1.936	0.44	1.64847	0.44	1.35063	0.44	0.906307	0.44	0.6484	0.44	0.37953	0.44	0.298223	0.44	0.242755	0.44	0.204485	0.44	0.184136
0.46	2.38909	0.46	1.98791	0.46	1.69323	0.46	1.38875	0.46	0.929668	0.46	0.662685	0.46	0.384311	0.46	0.300241	0.46	0.243751	0.46	0.204915	0.46	0.184336
0.48	2.45162	0.48	2.0395	0.48	1.73764	0.48	1.42685	0.48	0.953075	0.48	0.676771	0.48	0.388787	0.48	0.301977	0.48	0.244581	0.48	0.205511	0.48	0.184793
0.5	2.51335	0.5	2.09085	0.5	1.78201	0.5	1.46504	0.5	0.976368	0.5	0.690743	0.5	0.393017	0.5	0.303587	0.5	0.245532	0.5	0.206165	0.5	0.185444
0.52	2.57423	0.52	2.14212	0.52	1.82641	0.52	1.50326	0.52	0.999409	0.52	0.704498	0.52	0.397055	0.52	0.305202	0.52	0.246453	0.52	0.2069	0.52	0.186175
0.54	2.63451	0.54	2.19332	0.54	1.87064	0.54	1.54127	0.54	1.02215	0.54	0.718124	0.54	0.400851	0.54	0.30705	0.54	0.247528	0.54	0.207728	0.54	0.186912
0.56	2.69425	0.56	2.24419	0.56	1.91477	0.56	1.57917	0.56	1.04471	0.56	0.731694	0.56	0.404818	0.56	0.308809	0.56	0.248661	0.56	0.208555	0.56	0.187516
0.58	2.75362	0.58	2.29474	0.58	1.9588	0.58	1.61706	0.58	1.06711	0.58	0.745132	0.58	0.408616	0.58	0.310687	0.58	0.249896	0.58	0.209199	0.58	0.187848
0.6	2.81288	0.6	2.34533	0.6	2.00289	0.6	1.65468	0.6	1.08924	0.6	0.758434	0.6	0.412125	0.6	0.312614	0.6	0.25089	0.6	0.2098	0.6	0.188218
0.62	2.87208	0.62	2.39595	0.62	2.04709	0.62	1.69221	0.62	1.11129	0.62	0.771627	0.62	0.415767	0.62	0.31457	0.62	0.251791	0.62	0.210278	0.62	0.188641
0.64	2.9311	0.64	2.44651	0.64	2.09132	0.64	1.72978	0.64	1.13319	0.64	0.784816	0.64	0.419643	0.64	0.316529	0.64	0.252884	0.64	0.210839	0.64	0.189072
0.66	2.98996	0.66	2.49695	0.66	2.13531	0.66	1.76718	0.66	1.15492	0.66	0.797798	0.66	0.423575	0.66	0.318421	0.66	0.254159	0.66	0.211439	0.66	0.189493
0.68	3.04875	0.68	2.54717	0.68	2.17908	0.68	1.80458	0.68	1.17641	0.68	0.810677	0.68	0.427454	0.68	0.320268	0.68	0.255338	0.68	0.212161	0.68	0.190013
0.7	3.10751	0.7	2.59711	0.7	2.22263	0.7	1.84187	0.7	1.19809	0.7	0.823614	0.7	0.431426	0.7	0.322169	0.7	0.256488	0.7	0.21289	0.7	0.190502
0.72	3.1664	0.72	2.64696	0.72	2.26605	0.72	1.87901	0.72	1.21999	0.72	0.836626	0.72	0.435194	0.72	0.324038	0.72	0.257582	0.72	0.213513	0.72	0.191103
0.74	3.22536	0.74	2.69672	0.74	2.30939	0.74	1.91617	0.74	1.24172	0.74	0.849481	0.74	0.438851	0.74	0.325825	0.74	0.258701	0.74	0.214148	0.74	0.191689
0.76	3.28438	0.76	2.74637	0.76	2.35264	0.76	1.95328	0.76	1.26333	0.76	0.862207	0.76	0.442533	0.76	0.327497	0.76	0.259722	0.76	0.214877	0.76	0.192201
0.78	3.34326	0.78	2.79598	0.78	2.39579	0.78	1.99031	0.78	1.28494	0.78	0.875167	0.78	0.446186	0.78	0.329144	0.78	0.260554	0.78	0.215525	0.78	0.192533
0.8	3.40219	0.8	2.84566	0.8	2.43868	0.8	2.02707	0.8	1.30634	0.8	0.888098	0.8	0.449678	0.8	0.33075	0.8	0.261174	0.8	0.215978	0.8	0.192907
0.82	3.46103	0.82	2.89524	0.82	2.4814	0.82	2.06354	0.82	1.3276	0.82	0.900908	0.82	0.453286	0.82	0.332333	0.82	0.261958	0.82	0.216096	0.82	0.193247
0.84	3.5198	0.84	2.94447	0.84	2.5237	0.84	2.09971	0.84	1.34897	0.84	0.913694	0.84	0.456722	0.84	0.333704	0.84	0.262954	0.84	0.216201	0.84	0.193706
0.86	3.57837	0.86	2.99317	0.86	2.56574	0.86	2.1356	0.86	1.37052	0.86	0.92648	0.86	0.460093	0.86	0.335167	0.86	0.26391	0.86	0.216657	0.86	0.194327
0.88	3.63654	0.88	3.04155	0.88	2.60764	0.88	2.17132	0.88	1.39197	0.88	0.939088	0.88	0.463443	0.88	0.336786	0.88	0.264961	0.88	0.217199	0.88	0.194618
0.9	3.69418	0.9	3.08969	0.9	2.64934	0.9	2.20712	0.9	1.41356	0.9	0.951669	0.9	0.466851	0.9	0.33852	0.9	0.266049	0.9	0.217829	0.9	0.194981
0.92	3.75147	0.92	3.13749	0.92	2.69082	0.92	2.24288	0.92	1.43528	0.92	0.964367	0.92	0.470292	0.92	0.340128	0.92	0.266987	0.92	0.218589	0.92	0.195496
0.94	3.80872	0.94	3.18495	0.94	2.73229	0.94	2.27845	0.94	1.45694	0.94	0.976893	0.94	0.473573	0.94	0.341697	0.94	0.267817	0.94	0.219203	0.94	0.19603
0.96	3.86582	0.96	3.23229	0.96	2.77381	0.96	2.31388	0.96	1.47852	0.96	0.98935	0.96	0.476592	0.96	0.34326	0.96	0.268662	0.96	0.219771	0.96	0.196426
0.98	3.92314	0.98	3.27963	0.98	2.81534	0.98	2.3493	0.98	1.50001	0.98	1.00167	0.98	0.479573	0.98	0.344854	0.98	0.26938	0.98	0.220234	0.98	0.196738
1	3.98047	1	3.32688	1	2.85686	1	2.38481	1	1.52153	1	1.01392	1	0.482874	1	0.346505	1	0.270342	1	0.220571	1	0.197081
1.02	4.03803	1.02	3.37396	1.02	2.89844	1.02	2.42044	1.02	1.54298	1.02	1.02621	1.02	0.486331	1.02	0.347968	1.02	0.271439	1.02	0.221023	1.02	0.197531
1.04	4.09587	1.04	3.42075	1.04	2.94013	1.04	2.45608	1.04	1.56443	1.04	1.03862	1.04	0.489878	1.04	0.349355	1.04	0.272475	1.04	0.22149	1.04	0.197889
1.06	4.15393	1.06	3.46738	1.06	2.98165	1.06	2.49154	1.06	1.58581	1.06	1.05119	1.06	0.493435	1.06	0.350884	1.06	0.273453	1.06	0.221967	1.06	0.198078
1.08	4.21162	1.08	3.51401	1.08	3.0231	1.08	2.52696	1.08	1.60716	1.08	1.06371	1.08	0.49711	1.08	0.352402	1.08	0.274277	1.08	0.222381	1.08	0.198264
1.1	4.26891	1.1	3.56067	1.1	3.06446	1.1	2.56238	1.1	1.62847	1.1	1.07619	1.1	0.500501	1.1	0.353846	1.1	0.275062	1.1	0.222807	1.1	0.198601
1.12	4.32605	1.12	3.60711	1.12	3.10575	1.12	2.59778	1.12	1.64974	1.12	1.08855	1.12	0.504017	1.12	0.355299	1.12	0.275765	1.12	0.223221	1.12	0.198955
1.14	4.38332	1.14	3.65354	1.14	3.14712	1.14	2.63321	1.14	1.6707	1.14	1.1009	1.14	0.507441	1.14	0.356764	1.14	0.276437	1.14	0.22378	1.14	0.199331
1.16	4.44068	1.16	3.70006	1.16	3.18855	1.16	2.66884	1.16	1.69164	1.16	1.11322	1.16	0.510815	1.16	0.358099	1.16	0.277192	1.16	0.224199	1.16	0.199633
1.18	4.49804	1.18	3.7465	1.18	3.22976	1.18	2.70464	1.18	1.71263	1.18	1.12547	1.18	0.514132	1.18	0.359257	1.18	0.278034	1.18	0.224636	1.18	0.199911
1.2	4.5553	1.2	3.79282	1.2	3.27087	1.2	2.74035	1.2	1.7337	1.2	1.13774	1.2	0.517343	1.2	0.360355	1.2	0.278857	1.2	0.225034	1.2	0.200147
1.22	4.61236	1.22	3.8391	1.22	3.3118	1.22	2.77578	1.22	1.75496	1.22	1.14996	1.22	0.520597	1.22	0.361495	1.22	0.279629	1.22	0.225487	1.22	0.200574
1.24	4.66924	1.24	3.8855	1.24	3.35264	1.24	2.81095	1.24	1.77635	1.24	1.16215	1.24	0.523754	1.24	0.362771	1.24	0.280346	1.24	0.225796	1.24	0.20099
1.26	4.72602	1.26	3.93195	1.26	3.39335	1.26	2.84592	1.26	1.79758	1.26	1.17447	1.26	0.52681	1.26	0.364094	1.26	0.281097	1.26	0.225928	1.26	0.201214
1.28	4.78253	1.28	3.97847	1.28	3.43405	1.28	2.88085	1.28	1.81868	1.28	1.18673	1.28	0.529874	1.28	0.365547	1.28	0.281638	1.28	0.226071	1.28	0.201398
1.3	4.83878	1.3	4.02503	1.3	3.47481	1.3	2.91593	1.3	1.83989	1.3	1.19887	1.3	0.532992	1.3	0.367096	1.3	0.282072	1.3	0.226292	1.3	0.201619
1.32	4.89478	1.32	4.07168	1.32	3.51574	1.32	2.95107	1.32	1.86122	1.32	1.21103	1.32	0.536196	1.32	0.368492	1.32	0.282508	1.32	0.22672	1.32	0.201905
1.34	4.95064	1.34	4.11824	1.34	3.55671	1.34	2.98631	1.34	1.88255	1.34	1.22318	1.34	0.539411	1.34	0.370005	1.34	0.283305	1.34	0.227215	1.34	0.202125
1.36	5.00621	1.36	4.16492	1.36	3.59751	1.36	3.02164	1.36	1.90372	1.36	1.23536	1.36	0.542579	1.36	0.37159	1.36	0.284132	1.36	0.227623	1.36	0.202488
1.38	5.06182	1.38	4.21158	1.38	3.63812	1.38	3.05681	1.38	1.92479	1.38	1.24748	1.38	0.545824	1.38	0.373215	1.38	0.285113	1.38	0.228035	1.38	0.202917
1.4	5.11754	1.4	4.25817	1.4	3.67863	1.4	3.09187	1.4	1.94591	1.4	1.25969	1.4	0.549043	1.4	0.374775	1.4	0.286062	1.4	0.228457	1.4	0.203075
1.42	5.17337	1.42	4.30466	1.42	3.71905	1.42	3.12695	1.42	1.96707	1.42	1.27187	1.42	0.55228	1.42	0.376138	1.42	0.286937	1.42	0.228818	1.42	0.203388
1.44	5.22916	1.44	4.35104	1.44	3.75932	1.44	3.16191	1.44	1.98838	1.44	1.28397	1.44	0.555395	1.44	0.377492	1.44	0.287558	1.44	0.229121	1.44	0.203767
1.46	5.28491	1.46	4.39715	1.46	3.79947	1.46	3.19681	1.46	2.00976	1.46	1.29611	1.46	0.558441	1.46	0.378888	1.46	0.288155	1.46	0.229422	1.46	0.204132
1.48	5.34055	1.48	4.443	1.48	3.8395	1.48	3.23163	1.48	2.03124	1.48	1.30822	1.48	0.561394	1.48	0.380202	1.48	0.288805	1.48	0.229713	1.48	0.204411
1.5	5.39615	1.5	4.48864	1.5	3.87961	1.5	3.26629	1.5	2.05271	1.5	1.32029	1.5	0.564485	1.5	0.381542	1.5	0.289474	1.5	0.230067	1.5	0.204565
1.52	5.45185	1.52	4.53404	1.52	3.91982	1.52	3.30086	1.52	2.07421	1.52	1.33231	1.52	0.567658	1.52	0.382855	1.52	0.290249	1.52	0.230245	1.52	0.204993
1.54	5.50754	1.54	4.57908	1.54	3.96006	1.54	3.33538	1.54	2.0956	1.54	1.34427	1.54	0.57086	1.54	0.384066	1.54	0.290816	1.54	0.230534	1.54	0.205276
1.56	5.56309	1.56	4.62391	1.56	4.00028	1.56	3.36973	1.56	2.11691	1.56	1.35628	1.56	0.574039	1.56	0.385328	1.56	0.291387	1.56	0.231036	1.56	0.205387
1.58	5.61849	1.58	4.66854	1.58	4.04044	1.58	3.40414	1.58	2.13803	1.58	1.3682	1.58	0.577229	1.58	0.386651	1.58	0.292196	1.58	0.231582	1.58	0.205545
1.6	5.67382	1.6	4.71309	1.6	4.08069	1.6	3.43841	1.6	2.15906	1.6	1.38	1.6	0.580301	1.6	0.387672	1.6	0.293071	1.6	0.232047	1.6	0.205727
1.62	5.7289	1.62	4.75761	1.62	4.1209	1.62	3.47256	1.62	2.18016	1.62	1.39185	1.62	0.583294	1.62	0.388635	1.62	0.293863	1.62	0.232349	1.62	0.205984
1.64	5.78401	1.64	4.80215	1.64	4.16117	1.64	3.50657	1.64	2.20123	1.64	1.40378	1.64	0.586278	1.64	0.389692	1.64	0.294598	1.64	0.232697	1.64	0.206216
1.66	5.83914	1.66	4.84666	1.66	4.20145	1.66	3.54056	1.66	2.22219	1.66	1.41579	1.66	0.589133	1.66	0.390792	1.66	0.295335	1.66	0.232989	1.66	0.206461
1.68	5.89411	1.68	4.8914	1.68	4.24159	1.68	3.57454	1.68	2.24307	1.68	1.42784	1.68	0.591947	1.68	0.391978	1.68	0.296059	1.68	0.233267	1.68	0.206809
1.7	5.94882	1.7	4.9362	1.7	4.28163	1.7	3.60872	1.7	2.26399	1.7	1.43979	1.7	0.594813	1.7	0.393319	1.7	0.296699	1.7	0.233516	1.7	0.207254
1.72	6.00356	1.72	4.98109	1.72	4.32182	1.72	3.64303	1.72	2.28498	1.72	1.45165	1.72	0.5978	1.72	0.394668	1.72	0.297269	1.72	0.233899	1.72	0.20756
1.74	6.05812	1.74	5.0261	1.74	4.36205	1.74	3.67739	1.74	2.30577	1.74	1.46351	1.74	0.600836	1.74	0.39587	1.74	0.29775	1.74	0.234315	1.74	0.207858
1.76	6.1125	1.76	5.07093	1.76	4.40212	1.76	3.71189	1.76	2.32651	1.76	1.47544	1.76	0.603917	1.76	0.397041	1.76	0.298226	1.76	0.234747	1.76	0.208094
1.78	6.16685	1.78	5.1155	1.78	4.44205	1.78	3.74665	1.78	2.34727	1.78	1.48735	1.78	0.607134	1.78	0.398307	1.78	0.298789	1.78	0.23521	1.78	0.208161
1.8	6.22138	1.8	5.15992	1.8	4.48183	1.8	3.78164	1.8	2.36814	1.8	1.49933	1.8	0.610238	1.8	0.399482	1.8	0.299331	1.8	0.235565	1.8	0.208287
1.82	6.27588	1.82	5.20421	1.82	4.52162	1.82	3.81665	1.82	2.38903	1.82	1.51137	1.82	0.613317	1.82	0.400617	1.82	0.299977	1.82	0.235878	1.82	0.208465
1.84	6.33038	1.84	5.24865	1.84	4.56131	1.84	3.85173	1.84	2.41003	1.84	1.52354	1.84	0.616526	1.84	0.401836	1.84	0.30065	1.84	0.236212	1.84	0.208541
1.86	6.38491	1.86	5.29307	1.86	4.60107	1.86	3.88663	1.86	2.43097	1.86	1.53577	1.86	0.619666	1.86	0.403109	1.86	0.301379	1.86	0.236652	1.86	0.208417
1.88	6.43951	1.88	5.33736	1.88	4.64083	1.88	3.92146	1.88	2.45188	1.88	1.54788	1.88	0.622896	1.88	0.404057	1.88	0.302139	1.88	0.237154	1.88	0.208435
1.9	6.49428	1.9	5.38155	1.9	4.68058	1.9	3.95624	1.9	2.47272	1.9	1.55994	1.9	0.625907	1.9	0.405015	1.9	0.302915	1.9	0.237552	1.9	0.208608
1.92	6.54915	1.92	5.42577	1.92	4.72021	1.92	3.99116	1.92	2.49364	1.92	1.57194	1.92	0.628829	1.92	0.406192	1.92	0.303507	1.92	0.237939	1.92	0.208971
1.94	6.60419	1.94	5.47009	1.94	4.7599	1.94	4.02611	1.94	2.51467	1.94	1.58393	1.94	0.631702	1.94	0.407313	1.94	0.304032	1.94	0.238113	1.94	0.209453
1.96	6.65941	1.96	5.51438	1.96	4.79967	1.96	4.06085	1.96	2.53552	1.96	1.59583	1.96	0.634424	1.96	0.408433	1.96	0.304756	1.96	0.238306	1.96	0.209844
1.98	6.71477	1.98	5.55864	1.98	4.8395	1.98	4.09542	1.98	2.55625	1.98	1.60772	1.98	0.637001	1.98	0.409663	1.98	0.305332	1.98	0.238551	1.98	0.209999
2	6.76996	2	5.60295	2	4.8793	2	4.12974	2	2.57711	2	1.61946	2	0.639742	2	0.410865	2	0.305901	2	0.238877	2	0.210126
2.2	7.30803	2.2	6.04156	2.2	5.27537	2.2	4.46927	2.2	2.78734	2.2	1.7372	2.2	0.669018	2.2	0.423069	2.2	0.312292	2.2	0.24212	2.2	0.212213
2.4	7.84331	2.4	6.47458	2.4	5.66878	2.4	4.80633	2.4	2.99521	2.4	1.85661	2.4	0.698277	2.4	0.434679	2.4	0.318234	2.4	0.245885	2.4	0.213475
2.6	8.37534	2.6	6.90084	2.6	6.05947	2.6	5.14176	2.6	3.20438	2.6	1.97514	2.6	0.726323	2.6	0.445001	2.6	0.324368	2.6	0.248893	2.6	0.215151
2.8	8.90473	2.8	7.32889	2.8	6.44702	2.8	5.47449	2.8	3.415	2.8	2.0936	2.8	0.754878	2.8	0.456861	2.8	0.329924	2.8	0.252145	2.8	0.216378
3	9.44062	3	7.75168	3	6.83329	3	5.8062	3	3.62247	3	2.21089	3	0.782958	3	0.467548	3	0.335762	3	0.254029	3	0.217953
3.2	9.97228	3.2	8.16878	3.2	7.21925	3.2	6.14093	3.2	3.82977	3.2	2.32711	3.2	0.811423	3.2	0.479004	3.2	0.341444	3.2	0.256845	3.2	0.219468
3.4	10.498	3.4	8.58022	3.4	7.60567	3.4	6.47053	3.4	4.03619	3.4	2.44469	3.4	0.83894	3.4	0.490457	3.4	0.347577	3.4	0.25998	3.4	0.221546
3.6	11.021	3.6	8.98776	3.6	7.99071	3.6	6.80043	3.6	4.24276	3.6	2.56246	3.6	0.868389	3.6	0.501554	3.6	0.353809	3.6	0.262395	3.6	0.222984
3.8	11.5494	3.8	9.40004	3.8	8.36787	3.8	7.12779	3.8	4.44612	3.8	2.67891	3.8	0.896212	3.8	0.512046	3.8	0.359223	3.8	0.265392	3.8	0.224855
4	12.0768	4	9.8111	4	8.74216	4	7.45233	4	4.64922	4	2.79641	4	0.92381	4	0.522738	4	0.364682	4	0.26826	4	0.226316
4.2	12.6021	4.2	10.2179	4.2	9.12053	4.2	7.78024	4.2	4.85304	4.2	2.91328	4.2	0.951101	4.2	0.533136	4.2	0.37001	4.2	0.270886	4.2	0.227213
4.4	13.1307	4.4	10.6248	4.4	9.49596	4.4	8.10493	4.4	5.05459	4.4	3.03083	4.4	0.978206	4.4	0.543574	4.4	0.375889	4.4	0.273313	4.4	0.228149
4.6	13.6447	4.6	11.0316	4.6	9.87177	4.6	8.43037	4.6	5.25566	4.6	3.14833	4.6	1.00612	4.6	0.553249	4.6	0.380042	4.6	0.275263	4.6	0.229577
4.8	14.1649	4.8	11.4388	4.8	10.2477	4.8	8.75321	4.8	5.45626	4.8	3.26532	4.8	1.03408	4.8	0.564377	4.8	0.384462	4.8	0.277863	4.8	0.230533
5	14.6858	5	11.8439	5	10.621	5	9.07542	5	5.65653	5	3.3827	5	1.06188	5	0.574284	5	0.389606	5	0.28044	5	0.23164
5.2	15.2096	5.2	12.2489	5.2	10.9946	5.2	9.39834	5.2	5.85812	5.2	3.4987	5.2	1.08925	5.2	0.584288	5.2	0.394877	5.2	0.283534	5.2	0.232818
5.4	15.7248	5.4	12.6527	5.4	11.3681	5.4	9.72035	5.4	6.05787	5.4	3.61674	5.4	1.11682	5.4	0.593811	5.4	0.399302	5.4	0.285395	5.4	0.233579
5.6	16.2452	5.6	13.0532	5.6	11.7443	5.6	10.0439	5.6	6.25895	5.6	3.73401	5.6	1.1451	5.6	0.604365	5.6	0.403968	5.6	0.287938	5.6	0.234941
5.8	16.7732	5.8	13.4524	5.8	12.1168	5.8	10.3675	5.8	6.4588	5.8	3.85142	5.8	1.17252	5.8	0.614787	5.8	0.408923	5.8	0.290338	5.8	0.236475
6	17.3021	6	13.851	6	12.4878	6	10.6893	6	6.66054	6	3.96858	6	1.19927	6	0.624141	6	0.413264	6	0.292438	6	0.237788
6.2	17.8318	6.2	14.2507	6.2	12.8612	6.2	11.0136	6.2	6.86485	6.2	4.08511	6.2	1.22675	6.2	0.634029	6.2	0.417311	6.2	0.295184	6.2	0.238228
6.4	18.3576	6.4	14.6489	6.4	13.2327	6.4	11.3319	6.4	7.06644	6.4	4.20183	6.4	1.25385	6.4	0.643273	6.4	0.422188	6.4	0.297596	6.4	0.239173
6.6	18.8808	6.6	15.0434	6.6	13.6057	6.6	11.6523	6.6	7.26818	6.6	4.31999	6.6	1.28188	6.6	0.652779	6.6	0.42664	6.6	0.299822	6.6	0.240379
6.8	19.4062	6.8	15.4312	6.8	13.98	6.8	11.9749	6.8	7.47023	6.8	4.43771	6.8	1.30903	6.8	0.662608	6.8	0.431728	6.8	0.302052	6.8	0.241807
7	19.9222	7	15.8151	7	14.3525	7	12.2959	7	7.67125	7	4.55507	7	1.33672	7	0.671723	7	0.435656	7	0.304436	7	0.242624
7.2	20.4396	7.2	16.2022	7.2	14.7259	7.2	12.6129	7.2	7.87439	7.2	4.67192	7.2	1.36431	7.2	0.681479	7.2	0.440621	7.2	0.306426	7.2	0.24365
7.4	20.9528	7.4	16.588	7.4	15.0954	7.4	12.9336	7.4	8.07636	7.4	4.78982	7.4	1.39147	7.4	0.69037	7.4	0.444413	7.4	0.308585	7.4	0.244722
7.6	21.4711	7.6	16.9736	7.6	15.4658	7.6	13.2518	7.6	8.27762	7.6	4.907	7.6	1.41898	7.6	0.699567	7.6	0.449266	7.6	0.310646	7.6	0.246076
7.8	21.9812	7.8	17.3542	7.8	15.8374	7.8	13.5708	7.8	8.47926	7.8	5.02537	7.8	1.4461	7.8	0.709126	7.8	0.453108	7.8	0.313325	7.8	0.247035
8	22.4821	8	17.7318	8	16.2058	8	13.8911	8	8.67731	8	5.14413	8	1.4733	8	0.71853	8	0.457699	8	0.315517	8	0.248468
8.2	22.9919	8.2	18.1083	8.2	16.5774	8.2	14.2123	8.2	8.8748	8.2	5.26367	8.2	1.49993	8.2	0.727441	8.2	0.461976	8.2	0.317775	8.2	0.248943
8.4	23.5122	8.4	18.4893	8.4	16.9496	8.4	14.5337	8.4	9.07138	8.4	5.38174	8.4	1.52785	8.4	0.736791	8.4	0.466373	8.4	0.319781	8.4	0.249477
8.6	24.0325	8.6	18.8677	8.6	17.3199	8.6	14.8534	8.6	9.26797	8.6	5.49986	8.6	1.5551	8.6	0.745231	8.6	0.470158	8.6	0.321823	8.6	0.250704
8.8	24.5519	8.8	19.2426	8.8	17.6917	8.8	15.1694	8.8	9.46468	8.8	5.61789	8.8	1.58215	8.8	0.754162	8.8	0.473873	8.8	0.323849	8.8	0.251875
9	25.0688	9	19.6212	9	18.0668	9	15.4869	9	9.66055	9	5.7368	9	1.61007	9	0.763005	9	0.478577	9	0.326204	9	0.25253
9.2	25.5758	9.2	20.0043	9.2	18.4423	9.2	15.8035	9.2	9.8557	9.2	5.85465	9.2	1.63773	9.2	0.772003	9.2	0.482486	9.2	0.327872	9.2	0.253226
9.4	26.0891	9.4	20.388	9.4	18.8155	9.4	16.1195	9.4	10.0522	9.4	5.97295	9.4	1.66434	9.4	0.781001	9.4	0.487059	9.4	0.330273	9.4	0.253975
9.6	26.6041	9.6	20.7714	9.6	19.1876	9.6	16.4369	9.6	10.2484	9.6	6.0923	9.6	1.6918	9.6	0.790516	9.6	0.490778	9.6	0.332377	9.6	0.255025
9.8	27.1238	9.8	21.1564	9.8	19.5601	9.8	16.7529	9.8	10.4454	9.8	6.20967	9.8	1.71892	9.8	0.799254	9.8	0.49533	9.8	0.335011	9.8	0.256343
10	27.6314	10	21.5447	10	19.9337	10	17.0675	10	10.6422	10	6.32891	10	1.74566	10	0.80847	10	0.499647	10	0.336599	10	0.257667
10.2	28.1454	10.2	21.9308	10.2	20.3098	10.2	17.3859	10.2	10.8388	10.2	6.44646	10.2	1.77224	10.2	0.818455	10.2	0.50403	10.2	0.338972	10.2	0.258772
10.4	28.6534	10.4	22.3147	10.4	20.685	10.4	17.7038	10.4	11.0351	10.4	6.56426	10.4	1.7992	10.4	0.826397	10.4	0.508372	10.4	0.341096	10.4	0.259818
10.6	29.1642	10.6	22.6944	10.6	21.06	10.6	18.0201	10.6	11.2329	10.6	6.6809	10.6	1.82643	10.6	0.835842	10.6	0.512731	10.6	0.343475	10.6	0.261565
10.8	29.6761	10.8	23.0668	10.8	21.4331	10.8	18.3359	10.8	11.433	10.8	6.79898	10.8	1.85411	10.8	0.844917	10.8	0.51728	10.8	0.345237	10.8	0.263294
11	30.1842	11	23.4423	11	21.8038	11	18.6521	11	11.6293	11	6.91729	11	1.8809	11	0.853743	11	0.521776	11	0.346748	11	0.264334
11.2	30.6952	11.2	23.8179	11.2	22.1776	11.2	18.9656	11.2	11.8265	11.2	7.03596	11.2	1.90773	11.2	0.863106	11.2	0.52586	11.2	0.349093	11.2	0.265302
11.4	31.1995	11.4	24.1887	11.4	22.5507	11.4	19.2793	11.4	12.0234	11.4	7.15341	11.4	1.93474	11.4	0.872028	11.4	0.530008	11.4	0.351199	11.4	0.266952
11.6	31.6938	11.6	24.5566	11.6	22.9231	11.6	19.5935	11.6	12.2201	11.6	7.27031	11.6	1.96174	11.6	0.880937	11.6	0.533694	11.6	0.353777	11.6	0.267551
11.8	32.1906	11.8	24.9237	11.8	23.294	11.8	19.9085	11.8	12.4166	11.8	7.38716	11.8	1.98898	11.8	0.889726	11.8	0.537835	11.8	0.355414	11.8	0.268523
12	32.6865	12	25.2884	12	23.6668	12	20.2259	12	12.613	12	7.50322	12	2.01536	12	0.898474	12	0.542004	12	0.357384	12	0.269407
12.2	33.1867	12.2	25.6561	12.2	24.0421	12.2	20.5449	12.2	12.8072	12.2	7.62017	12.2	2.0423	12.2	0.907762	12.2	0.545655	12.2	0.360009	12.2	0.270031
12.4	33.6884	12.4	26.0247	12.4	24.4166	12.4	20.8654	12.4	13.0051	12.4	7.73685	12.4	2.06892	12.4	0.917337	12.4	0.549396	12.4	0.361791	12.4	0.271366
12.6	34.1829	12.6	26.3911	12.6	24.7912	12.6	21.1881	12.6	13.2014	12.6	7.85408	12.6	2.09602	12.6	0.925934	12.6	0.552723	12.6	0.363757	12.6	0.272221
12.8	34.6825	12.8	26.755	12.8	25.1667	12.8	21.5132	12.8	13.3968	12.8	7.97071	12.8	2.1221	12.8	0.934595	12.8	0.55633	12.8	0.365847	12.8	0.273165
13	35.1859	13	27.1189	13	25.5429	13	21.8366	13	13.5924	13	8.08795	13	2.14953	13	0.943476	13	0.559172	13	0.367844	13	0.273465
13.2	35.688	13.2	27.4784	13.2	25.9181	13.2	22.157	13.2	13.7887	13.2	8.20624	13.2	2.17495	13.2	0.952522	13.2	0.563049	13.2	0.37	13.2	0.275101
13.4	36.186	13.4	27.8379	13.4	26.2957	13.4	22.4781	13.4	13.9824	13.4	8.32408	13.4	2.20195	13.4	0.961732	13.4	0.56656	13.4	0.372314	13.4	0.276297
13.6	36.6963	13.6	28.1985	13.6	26.6701	13.6	22.8005	13.6	14.1774	13.6	8.44199	13.6	2.22836	13.6	0.970935	13.6	0.57026	13.6	0.37454	13.6	0.277026
13.8	37.198	13.8	28.558	13.8	27.0434	13.8	23.123	13.8	14.3753	13.8	8.55689	13.8	2.25503	13.8	0.980268	13.8	0.573853	13.8	0.376484	13.8	0.277722
14	37.6947	14	28.9149	14	27.4187	14	23.4465	14	14.5734	14	8.67513	14	2.28158	14	0.988871	14	0.577995	14	0.378705	14	0.278646
14.2	38.1959	14.2	29.2687	14.2	27.7925	14.2	23.7698	14.2	14.769	14.2	8.79186	14.2	2.30729	14.2	0.99701	14.2	0.581592	14.2	0.381069	14.2	0.279554
14.4	38.6893	14.4	29.6218	14.4	28.1652	14.4	24.0924	14.4	14.9652	14.4	8.90822	14.4	2.33306	14.4	1.0071	14.4	0.585942	14.4	0.382177	14.4	0.280437
14.6	39.1912	14.6	29.9739	14.6	28.5417	14.6	24.4164	14.6	15.1594	14.6	9.02533	14.6	2.35871	14.6	1.01549	14.6	0.589187	14.6	0.384187	14.6	0.281634
14.8	39.6894	14.8	30.3191	14.8	28.9172	14.8	24.74	14.8	15.3532	14.8	9.1415	14.8	2.38446	14.8	1.02452	14.8	0.592807	14.8	0.386435	14.8	0.281464
15	40.1842	15	30.6602	15	29.2916	15	25.0636	15	15.5477	15	9.25862	15	2.40984	15	1.03301	15	0.596191	15	0.388985	15	0.282952
15.2	40.6779	15.2	30.9624	15.2	29.6673	15.2	25.3892	15.2	15.7451	15.2	9.37466	15.2	2.43517	15.2	1.04171	15.2	0.599775	15.2	0.389867	15.2	0.284005
15.4	41.1659	15.4	31.3971	15.4	30.0439	15.4	25.7144	15.4	15.9428	15.4	9.49108	15.4	2.46078	15.4	1.05042	15.4	0.603555	15.4	0.391796	15.4	0.284489
15.6	41.6547	15.6	31.8202	15.6	30.417	15.6	26.0384	15.6	16.1405	15.6	9.60719	15.6	2.48725	15.6	1.05928	15.6	0.607071	15.6	0.393706	15.6	0.285365
15.8	42.1439	15.8	32.2335	15.8	30.7893	15.8	26.3593	15.8	16.3361	15.8	9.72274	15.8	2.51343	15.8	1.06806	15.8	0.610831	15.8	0.39522	15.8	0.286155
16	42.626	16	32.646	16	31.1635	16	26.6815	16	16.5352	16	9.83854	16	2.53941	16	1.07703	16	0.614668	16	0.397474	16	0.286962
16.2	43.1128	16.2	33.0548	16.2	31.539	16.2	27.0058	16.2	16.7313	16.2	9.95416	16.2	2.5656	16.2	1.08572	16.2	0.618273	16.2	0.399329	16.2	0.287197
16.4	43.5961	16.4	33.4625	16.4	31.9159	16.4	27.3308	16.4	16.9279	16.4	10.0693	16.4	2.59121	16.4	1.09423	16.4	0.622374	16.4	0.40157	16.4	0.288094
16.6	44.0755	16.6	33.869	16.6	32.2902	16.6	27.6584	16.6	17.126	16.6	10.1861	16.6	2.61766	16.6	1.10339	16.6	0.626506	16.6	0.403486	16.6	0.288975
16.8	44.5496	16.8	34.2737	16.8	32.6673	16.8	27.9837	16.8	17.322	16.8	10.3019	16.8	2.6435	16.8	1.11205	16.8	0.630378	16.8	0.404934	16.8	0.289632
17	45.017	17	34.6785	17	33.0457	17	28.3087	17	17.5203	17	10.4182	17	2.67046	17	1.1208	17	0.633806	17	0.40703	17	0.290585
17.2	45.4865	17.2	35.0805	17.2	33.4215	17.2	28.6339	17.2	17.7184	17.2	10.5337	17.2	2.69699	17.2	1.12956	17.2	0.637993	17.2	0.409064	17.2	0.291289
17.4	45.957	17.4	35.4807	17.4	33.7975	17.4	28.9564	17.4	17.9165	17.4	10.6499	17.4	2.72301	17.4	1.13872	17.4	0.642113	17.4	0.411189	17.4	0.292223
17.6	46.4185	17.6	35.8795	17.6	34.1704	17.6	29.2804	17.6	18.1145	17.6	10.7673	17.6	2.74963	17.6	1.1468	17.6	0.645599	17.6	0.413453	17.6	0.292884
17.8	46.8888	17.8	36.275	17.8	34.5448	17.8	29.6065	17.8	18.3125	17.8	10.8832	17.8	2.77568	17.8	1.15615	17.8	0.649822	17.8	0.414996	17.8	0.29376
18	47.3706	18	36.6708	18	34.9215	18	29.9302	18	18.5099	18	11.0002	18	2.80203	18	1.16414	18	0.654058	18	0.417348	18	0.29365
18.2	47.8443	18.2	37.0681	18.2	35.2959	18.2	30.253	18.2	18.7093	18.2	11.1159	18.2	2.8282	18.2	1.17303	18.2	0.657573	18.2	0.418871	18.2	0.294628
18.4	48.3176	18.4	37.4622	18.4	35.6738	18.4	30.5738	18.4	18.9079	18.4	11.2304	18.4	2.85447	18.4	1.18112	18.4	0.661323	18.4	0.421028	18.4	0.295728
18.6	48.7915	18.6	37.8552	18.6	36.049	18.6	30.8973	18.6	19.1063	18.6	11.3458	18.6	2.88053	18.6	1.19098	18.6	0.66496	18.6	0.422857	18.6	0.296314
18.8	49.2745	18.8	38.2486	18.8	36.4251	18.8	31.2205	18.8	19.3057	18.8	11.4615	18.8	2.90663	18.8	1.19937	18.8	0.66804	18.8	0.424672	18.8	0.297314
19	49.7613	19	38.6446	19	36.8021	19	31.5442	19	19.5028	19	11.5775	19	2.93244	19	1.20732	19	0.671437	19	0.426685	19	0.298313
19.2	50.2352	19.2	39.0416	19.2	37.1798	19.2	31.8648	19.2	19.6995	19.2	11.6934	19.2	2.95919	19.2	1.21582	19.2	0.67545	19.2	0.428348	19.2	0.299084
19.4	50.713	19.4	39.4371	19.4	37.5561	19.4	32.1859	19.4	19.8954	19.4	11.8098	19.4	2.98572	19.4	1.22444	19.4	0.679358	19.4	0.430162	19.4	0.299491
19.6	51.1936	19.6	39.8312	19.6	37.9338	19.6	32.5088	19.6	20.0904	19.6	11.9253	19.6	3.01213	19.6	1.23298	19.6	0.682472	19.6	0.431764	19.6	0.300212
19.8	51.6738	19.8	40.2267	19.8	38.3119	19.8	32.8274	19.8	20.2872	19.8	12.0419	19.8	3.03852	19.8	1.24173	19.8	0.686122	19.8	0.434447	19.8	0.300599
20	52.155	20	40.6206	20	38.6902	20	33.1492	20	20.4834	20	12.1591	20	3.06487	20	1.25	20	0.689493	20	0.436201	20	0.30159
20.2	52.6425	20.2	41.0127	20.2	39.0659	20.2	33.4696	20.2	20.6795	20.2	12.2759	20.2	3.09206	20.2	1.25837	20.2	0.693212	20.2	0.437753	20.2	0.302618
20.4	53.1225	20.4	41.4095	20.4	39.4437	20.4	33.7879	20.4	20.8755	20.4	12.3929	20.4	3.11785	20.4	1.26594	20.4	0.696078	20.4	0.439543	20.4	0.303874
20.6	53.6017	20.6	41.8047	20.6	39.8212	20.6	34.1059	20.6	21.0699	20.6	12.509	20.6	3.14363	20.6	1.27506	20.6	0.7002	20.6	0.441371	20.6	0.304088
20.8	54.0808	20.8	42.2026	20.8	40.1987	20.8	34.4219	20.8	21.2625	20.8	12.626	20.8	3.17064	20.8	1.28307	20.8	0.704446	20.8	0.443508	20.8	0.304956
21	54.5629	21	42.605	21	40.5783	21	34.7398	21	21.4569	21	12.7423	21	3.19644	21	1.29106	21	0.708157	21	0.445409	21	0.305679
21.2	55.0487	21.2	43.006	21.2	40.9558	21.2	35.0604	21.2	21.6501	21.2	12.8586	21.2	3.22318	21.2	1.29963	21.2	0.711532	21.2	0.447122	21.2	0.306344
21.4	55.5404	21.4	43.4062	21.4	41.3352	21.4	35.3793	21.4	21.8426	21.4	12.9738	21.4	3.24918	21.4	1.30771	21.4	0.71568	21.4	0.448805	21.4	0.307499
21.6	56.0344	21.6	43.8051	21.6	41.7143	21.6	35.6953	21.6	22.0341	21.6	13.0898	21.6	3.27558	21.6	1.31557	21.6	0.719078	21.6	0.451224	21.6	0.308449
21.8	56.5232	21.8	44.2011	21.8	42.0915	21.8	36.0104	21.8	22.2243	21.8	13.2055	21.8	3.30166	21.8	1.3238	21.8	0.723041	21.8	0.453164	21.8	0.309444
22	57.0115	22	44.5961	22	42.4685	22	36.325	22	22.4171	22	13.3211	22	3.32779	22	1.33148	22	0.726563	22	0.455317	22	0.310069
22.2	57.505	22.2	44.9906	22.2	42.8469	22.2	36.6372	22.2	22.611	22.2	13.4357	22.2	3.3543	22.2	1.3398	22.2	0.730005	22.2	0.456524	22.2	0.310833
22.4	57.9913	22.4	45.3889	22.4	43.2233	22.4	36.9502	22.4	22.8049	22.4	13.5525	22.4	3.38052	22.4	1.34756	22.4	0.733446	22.4	0.458661	22.4	0.311388
22.6	58.4793	22.6	45.7854	22.6	43.5985	22.6	37.2662	22.6	22.997	22.6	13.6679	22.6	3.40715	22.6	1.35548	22.6	0.737735	22.6	0.460653	22.6	0.31187
22.8	58.9738	22.8	46.1841	22.8	43.9745	22.8	37.5812	22.8	23.1901	22.8	13.7844	22.8	3.43366	22.8	1.36347	22.8	0.741094	22.8	0.462013	22.8	0.312669
23	59.479	23	46.5817	23	44.3523	23	37.8974	23	23.3815	23	13.8999	23	3.46057	23	1.37144	23	0.744807	23	0.464636	23	0.313162
23.2	59.982	23.2	46.9851	23.2	44.7283	23.2	38.2145	23.2	23.5733	23.2	14.0167	23.2	3.48607	23.2	1.37964	23.2	0.74851	23.2	0.466218	23.2	0.313418
23.4	60.4822	23.4	47.3852	23.4	45.1051	23.4	38.5323	23.4	23.7645	23.4	14.1332	23.4	3.5127	23.4	1.3881	23.4	0.752329	23.4	0.467994	23.4	0.313987
23.6	60.993	23.6	47.7841	23.6	45.4835	23.6	38.8492	23.6	23.9552	23.6	14.2501	23.6	3.53953	23.6	1.39594	23.6	0.755474	23.6	0.469762	23.6	0.314705
23.8	61.5004	23.8	48.1826	23.8	45.8575	23.8	39.1661	23.8	24.1481	23.8	14.3667	23.8	3.56585	23.8	1.40372	23.8	0.758334	23.8	0.471944	23.8	0.314817
24	62.0019	24	48.5799	24	46.2317	24	39.485	24	24.3397	24	14.4834	24	3.59267	24	1.41182	24	0.761961	24	0.474361	24	0.315675
24.2	62.5066	24.2	48.9851	24.2	46.6049	24.2	39.8044	24.2	24.5283	24.2	14.6003	24.2	3.61947	24.2	1.4205	24.2	0.765802	24.2	0.476066	24.2	0.316579
24.4	63.0215	24.4	49.3895	24.4	46.9816	24.4	40.1229	24.4	24.7179	24.4	14.7161	24.4	3.64506	24.4	1.42866	24.4	0.768587	24.4	0.478158	24.4	0.31719
24.6	63.5392	24.6	49.7932	24.6	47.3581	24.6	40.4412	24.6	24.9074	24.6	14.8318	24.6	3.67205	24.6	1.43657	24.6	0.772111	24.6	0.479598	24.6	0.317763
24.8	64.0556	24.8	50.1992	24.8	47.7336	24.8	40.7584	24.8	25.0967	24.8	14.9472	24.8	3.6977	24.8	1.44421	24.8	0.775446	24.8	0.481688	24.8	0.318519
25	64.5648	25	50.605	25	48.1107	25	41.0774	25	25.2849	25	15.0625	25	3.72344	25	1.45289	25	0.77858	25	0.483986	25	0.319271
25.2	65.0743	25.2	51.0099	25.2	48.4887	25.2	41.3976	25.2	25.4722	25.2	15.1786	25.2	3.74978	25.2	1.46033	25.2	0.782284	25.2	0.486244	25.2	0.319769
25.4	65.5769	25.4	51.4121	25.4	48.8677	25.4	41.7157	25.4	25.6614	25.4	15.2928	25.4	3.77568	25.4	1.46895	25.4	0.785507	25.4	0.488371	25.4	0.32015
25.6	66.0781	25.6	51.8158	25.6	49.2466	25.6	42.0326	25.6	25.8508	25.6	15.4082	25.6	3.80165	25.6	1.47666	25.6	0.788472	25.6	0.490389	25.6	0.320712
25.8	66.574	25.8	52.2209	25.8	49.6235	25.8	42.3496	25.8	26.0398	25.8	15.5234	25.8	3.82795	25.8	1.48455	25.8	0.792201	25.8	0.492512	25.8	0.321524
26	67.0814	26	52.625	26	50.0002	26	42.6673	26	26.229	26	15.6389	26	3.85476	26	1.49281	26	0.795229	26	0.494641	26	0.322143
26.2	67.5907	26.2	53.0295	26.2	50.3789	26.2	42.9861	26.2	26.4163	26.2	15.7536	26.2	3.88122	26.2	1.5003	26.2	0.79846	26.2	0.496355	26.2	0.322429
26.4	68.0922	26.4	53.4299	26.4	50.7587	26.4	43.3101	26.4	26.6043	26.4	15.8694	26.4	3.90754	26.4	1.50882	26.4	0.802088	26.4	0.498428	26.4	0.322504
26.6	68.5899	26.6	53.8276	26.6	51.1367	26.6	43.6344	26.6	26.7912	26.6	15.984	26.6	3.934	26.6	1.51666	26.6	0.805714	26.6	0.500991	26.6	0.32334
26.8	69.0888	26.8	54.2268	26.8	51.516	26.8	43.9586	26.8	26.9779	26.8	16.0994	26.8	3.96044	26.8	1.52442	26.8	0.808969	26.8	0.503136	26.8	0.323219
27	69.5912	27	54.6267	27	51.8942	27	44.2807	27	27.1684	27	16.2148	27	3.98743	27	1.53262	27	0.812203	27	0.505478	27	0.323856
27.2	70.0902	27.2	55.0301	27.2	52.2726	27.2	44.6027	27.2	27.3576	27.2	16.3297	27.2	4.01484	27.2	1.54037	27.2	0.816085	27.2	0.507509	27.2	0.324598
27.4	70.5905	27.4	55.432	27.4	52.6529	27.4	44.9232	27.4	27.5466	27.4	16.4453	27.4	4.04202	27.4	1.54794	27.4	0.819561	27.4	0.509582	27.4	0.324905
27.6	71.0927	27.6	55.8341	27.6	53.0322	27.6	45.2416	27.6	27.7331	27.6	16.5614	27.6	4.06855	27.6	1.55588	27.6	0.823343	27.6	0.51189	27.6	0.32568
27.8	71.5932	27.8	56.2421	27.8	53.4099	27.8	45.5605	27.8	27.92	27.8	16.6775	27.8	4.09533	27.8	1.56405	27.8	0.826791	27.8	0.51317	27.8	0.32554
28	72.095	28	56.6509	28	53.7889	28	45.878	28	28.1091	28	16.7939	28	4.12233	28	1.57176	28	0.830164	28	0.515317	28	0.326548
28.2	72.5956	28.2	57.061	28.2	54.1695	28.2	46.1956	28.2	28.2982	28.2	16.9103	28.2	4.14914	28.2	1.58059	28.2	0.83332	28.2	0.517594	28.2	0.327105
28.4	73.0927	28.4	57.4679	28.4	54.5459	28.4	46.5137	28.4	28.4871	28.4	17.0264	28.4	4.17565	28.4	1.58859	28.4	0.837165	28.4	0.519997	28.4	0.32738
28.6	73.5922	28.6	57.8767	28.6	54.9242	28.6	46.8317	28.6	28.6759	28.6	17.1426	28.6	4.20209	28.6	1.59583	28.6	0.840222	28.6	0.522198	28.6	0.328146
28.8	74.1	28.8	58.2816	28.8	55.301	28.8	47.1494	28.8	28.8665	28.8	17.2591	28.8	4.22879	28.8	1.60436	28.8	0.843655	28.8	0.524568	28.8	0.328643
29	74.6077	29	58.6888	29	55.6786	29	47.4691	29	29.0576	29	17.3746	29	4.25502	29	1.6118	29	0.847047	29	0.52616	29	0.328682
29.2	75.1133	29.2	59.0922	29.2	56.0591	29.2	47.7876	29.2	29.2501	29.2	17.4903	29.2	4.28126	29.2	1.61902	29.2	0.850673	29.2	0.528056	29.2	0.32984
29.4	75.6174	29.4	59.4986	29.4	56.437	29.4	48.1042	29.4	29.443	29.4	17.6067	29.4	4.30732	29.4	1.62731	29.4	0.854189	29.4	0.529993	29.4	0.33046
29.6	76.1163	29.6	59.9046	29.6	56.8171	29.6	48.422	29.6	29.6369	29.6	17.723	29.6	4.33315	29.6	1.63521	29.6	0.858143	29.6	0.532316	29.6	0.330764
29.8	76.6193	29.8	60.3134	29.8	57.1938	29.8	48.7418	29.8	29.8332	29.8	17.8392	29.8	4.36005	29.8	1.64281	29.8	0.861499	29.8	0.533955	29.8	0.331448
30	77.1184	30	60.7205	30	57.5699	30	49.0645	30	30.0278	30	17.9555	30	4.38569	30	1.65038	30	0.864951	30	0.536021	30	0.331837
30.2	77.6151	30.2	61.1279	30.2	57.9461	30.2	49.3877	30.2	30.2212	30.2	18.072	30.2	4.41153	30.2	1.65797	30.2	0.86852	30.2	0.538355	30.2	0.33287
30.4	78.1123	30.4	61.5326	30.4	58.3225	30.4	49.7082	30.4	30.4137	30.4	18.1879	30.4	4.43706	30.4	1.66559	30.4	0.872001	30.4	0.54015	30.4	0.333044
30.6	78.6134	30.6	61.9386	30.6	58.698	30.6	50.028	30.6	30.606	30.6	18.3045	30.6	4.46348	30.6	1.67336	30.6	0.87553	30.6	0.54242	30.6	0.332819
30.8	79.1092	30.8	62.3449	30.8	59.075	30.8	50.3483	30.8	30.7977	30.8	18.4201	30.8	4.48911	30.8	1.68099	30.8	0.879105	30.8	0.544106	30.8	0.333633
31	79.6076	31	62.7474	31	59.4513	31	50.6683	31	30.9904	31	18.5366	31	4.5149	31	1.6889	31	0.882712	31	0.546141	31	0.33411
31.2	80.1076	31.2	63.1527	31.2	59.8287	31.2	50.988	31.2	31.1832	31.2	18.6521	31.2	4.54143	31.2	1.69588	31.2	0.886475	31.2	0.547845	31.2	0.334198
31.4	80.6116	31.4	63.5606	31.4	60.2068	31.4	51.3076	31.4	31.3773	31.4	18.7691	31.4	4.56646	31.4	1.70365	31.4	0.889633	31.4	0.549942	31.4	0.335066
31.6	81.1047	31.6	63.9627	31.6	60.5853	31.6	51.6254	31.6	31.5702	31.6	18.8856	31.6	4.5928	31.6	1.71197	31.6	0.893299	31.6	0.552074	31.6	0.335705
31.8	81.5968	31.8	64.367	31.8	60.9616	31.8	51.9431	31.8	31.7636	31.8	19.0016	31.8	4.61836	31.8	1.71941	31.8	0.896881	31.8	0.554329	31.8	0.335605
32	82.0905	32	64.7722	32	61.3406	32	52.2602	32	31.9562	32	19.1172	32	4.6444	32	1.72709	32	0.900115	32	0.556431	32	0.336557
32.2	82.5901	32.2	65.1712	32.2	61.7179	32.2	52.574	32.2	32.1497	32.2	19.2329	32.2	4.67035	32.2	1.73477	32.2	0.903512	32.2	0.558339	32.2	0.336494
32.4	83.0895	32.4	65.5733	32.4	62.0976	32.4	52.8882	32.4	32.3431	32.4	19.3479	32.4	4.69586	32.4	1.74213	32.4	0.907396	32.4	0.560526	32.4	0.336923
32.6	83.5983	32.6	65.9771	32.6	62.4751	32.6	53.2021	32.6	32.5344	32.6	19.4637	32.6	4.72173	32.6	1.74949	32.6	0.911033	32.6	0.563074	32.6	0.337352
32.8	84.1078	32.8	66.3831	32.8	62.8538	32.8	53.5204	32.8	32.7274	32.8	19.5782	32.8	4.74784	32.8	1.7577	32.8	0.914635	32.8	0.564838	32.8	0.337641
33	84.6123	33	66.7819	33	63.2329	33	53.8395	33	32.9213	33	19.6935	33	4.77372	33	1.76512	33	0.918458	33	0.566563	33	0.337001
33.2	85.1307	33.2	67.1831	33.2	63.6106	33.2	54.1579	33.2	33.1136	33.2	19.8082	33.2	4.79919	33.2	1.77334	33.2	0.922076	33.2	0.569113	33.2	0.33697
33.4	85.65	33.4	67.5863	33.4	63.9869	33.4	54.476	33.4	33.3068	33.4	19.9248	33.4	4.82498	33.4	1.7808	33.4	0.926016	33.4	0.570713	33.4	0.336536
33.6	86.1705	33.6	67.9856	33.6	64.367	33.6	54.7936	33.6	33.4973	33.6	20.0397	33.6	4.85084	33.6	1.78912	33.6	0.929676	33.6	0.572953	33.6	0.337331
33.8	86.6865	33.8	68.3861	33.8	64.7437	33.8	55.1101	33.8	33.6889	33.8	20.1552	33.8	4.87722	33.8	1.79651	33.8	0.93389	33.8	0.575498	33.8	0.337167
34	87.1962	34	68.7907	34	65.1157	34	55.4275	34	33.8806	34	20.2705	34	4.90254	34	1.80433	34	0.93702	34	0.576994	34	0.336483
34.2	87.7026	34.2	69.1949	34.2	65.492	34.2	55.7471	34.2	34.0729	34.2	20.3845	34.2	4.92761	34.2	1.81207	34.2	0.940698	34.2	0.579533	34.2	0.336036
34.4	88.2207	34.4	69.6019	34.4	65.8687	34.4	56.0664	34.4	34.2632	34.4	20.4994	34.4	4.95353	34.4	1.8199	34.4	0.944528	34.4	0.581174	34.4	0.336659
34.6	88.7484	34.6	70.0066	34.6	66.2447	34.6	56.3856	34.6	34.4563	34.6	20.615	34.6	4.97911	34.6	1.82773	34.6	0.94864	34.6	0.583359	34.6	0.336543
34.8	89.2667	34.8	70.4112	34.8	66.6188	34.8	56.7001	34.8	34.65	34.8	20.7289	34.8	5.00415	34.8	1.83567	34.8	0.951823	34.8	0.585668	34.8	0.336694
35	89.7836	35	70.8164	35	66.9968	35	57.0129	35	34.8432	35	20.843	35	5.02921	35	1.8432	35	0.955648	35	0.588023	35	0.336463
35.2	90.3024	35.2	71.2201	35.2	67.374	35.2	57.3241	35.2	35.035	35.2	20.9568	35.2	5.05441	35.2	1.85117	35.2	0.959094	35.2	0.589923	35.2	0.337001
35.4	90.8231	35.4	71.6281	35.4	67.7513	35.4	57.6353	35.4	35.228	35.4	21.0714	35.4	5.08027	35.4	1.85937	35.4	0.962789	35.4	0.591976	35.4	0.337214
35.6	91.3356	35.6	72.0317	35.6	68.1278	35.6	57.9505	35.6	35.4202	35.6	21.1856	35.6	5.10518	35.6	1.86714	35.6	0.966488	35.6	0.594214	35.6	0.337548
35.8	91.8454	35.8	72.4333	35.8	68.5038	35.8	58.2649	35.8	35.613	35.8	21.3006	35.8	5.13115	35.8	1.87473	35.8	0.97028	35.8	0.596476	35.8	0.33759
36	92.3506	36	72.8371	36	68.8799	36	58.5764	36	35.8063	36	21.415	36	5.15646	36	1.88239	36	0.973408	36	0.598502	36	0.337748
36.2	92.8546	36.2	73.24	36.2	69.2565	36.2	58.8896	36.2	36.0024	36.2	21.531	36.2	5.1815	36.2	1.89027	36.2	0.976782	36.2	0.600753	36.2	0.338256
36.4	93.3683	36.4	73.6431	36.4	69.6339	36.4	59.2019	36.4	36.1988	36.4	21.6462	36.4	5.207	36.4	1.89796	36.4	0.980369	36.4	0.602732	36.4	0.338367
36.6	93.8781	36.6	74.0448	36.6	70.0132	36.6	59.5148	36.6	36.3933	36.6	21.7609	36.6	5.23249	36.6	1.90554	36.6	0.98361	36.6	0.604445	36.6	0.338623
36.8	94.3916	36.8	74.4501	36.8	70.3919	36.8	59.8249	36.8	36.5873	36.8	21.8764	36.8	5.25838	36.8	1.91297	36.8	0.987061	36.8	0.606976	36.8	0.338919
37	94.908	37	74.8544	37	70.7697	37	60.1359	37	36.7843	37	21.9918	37	5.28318	37	1.92106	37	0.990572	37	0.608792	37	0.339019
37.2	95.4215	37.2	75.2561	37.2	71.146	37.2	60.4491	37.2	36.98	37.2	22.1067	37.2	5.30898	37.2	1.92893	37.2	0.994026	37.2	0.610917	37.2	0.339259
37.4	95.9414	37.4	75.6595	37.4	71.5234	37.4	60.7614	37.4	37.1764	37.4	22.2211	37.4	5.33452	37.4	1.93775	37.4	0.99788	37.4	0.612914	37.4	0.339813
37.6	96.4593	37.6	76.0629	37.6	71.9018	37.6	61.0734	37.6	37.3731	37.6	22.3361	37.6	5.36079	37.6	1.94504	37.6	1.00118	37.6	0.615283	37.6	0.340193
37.8	96.9739	37.8	76.4703	37.8	72.2778	37.8	61.3856	37.8	37.5702	37.8	22.4497	37.8	5.38616	37.8	1.95298	37.8	1.00481	37.8	0.617158	37.8	0.340476
38	97.4905	38	76.8763	38	72.6537	38	61.6978	38	37.7664	38	22.5642	38	5.41186	38	1.96042	38	1.00837	38	0.619573	38	0.340056
38.2	98.0112	38.2	77.2812	38.2	73.0332	38.2	62.0076	38.2	37.9622	38.2	22.6788	38.2	5.43802	38.2	1.96939	38.2	1.01107	38.2	0.621652	38.2	0.340132
38.4	98.5366	38.4	77.6905	38.4	73.4113	38.4	62.3155	38.4	38.1601	38.4	22.7923	38.4	5.46379	38.4	1.97718	38.4	1.01441	38.4	0.623881	38.4	0.340993
38.6	99.0676	38.6	78.0963	38.6	73.7899	38.6	62.6294	38.6	38.3554	38.6	22.9066	38.6	5.48998	38.6	1.98569	38.6	1.01768	38.6	0.625554	38.6	0.341396
38.8	99.5912	38.8	78.5029	38.8	74.1659	38.8	62.9442	38.8	38.5518	38.8	23.021	38.8	5.51555	38.8	1.99386	38.8	1.02154	38.8	0.62743	38.8	0.341798
39	100.103	39	78.9098	39	74.5435	39	63.2585	39	38.7481	39	23.1352	39	5.54135	39	2.00141	39	1.02478	39	0.629039	39	0.342028
39.2	100.612	39.2	79.316	39.2	74.9216	39.2	63.5713	39.2	38.9438	39.2	23.2505	39.2	5.56654	39.2	2.00916	39.2	1.02857	39.2	0.631224	39.2	0.341879
39.4	101.127	39.4	79.7243	39.4	75.2969	39.4	63.884	39.4	39.1431	39.4	23.3657	39.4	5.59264	39.4	2.01693	39.4	1.03214	39.4	0.633033	39.4	0.342427
39.6	101.649	39.6	80.1323	39.6	75.6722	39.6	64.2001	39.6	39.3408	39.6	23.4814	39.6	5.61869	39.6	2.02484	39.6	1.0354	39.6	0.634775	39.6	0.342554
39.8	102.167	39.8	80.5386	39.8	76.0472	39.8	64.5173	39.8	39.5383	39.8	23.5968	39.8	5.64457	39.8	2.03344	39.8	1.03933	39.8	0.63714	39.8	0.342456
40	102.686	40	80.9385	40	76.4224	40	64.8323	40	39.7356	40	23.7122	40	5.67096	40	2.04132	40	1.0427	40	0.639334	40	0.343245
40.2	103.207	40.2	81.3433	40.2	76.8009	40.2	65.1485	40.2	39.9321	40.2	23.8279	40.2	5.69649	40.2	2.04921	40.2	1.04594	40.2	0.640838	40.2	0.343634
40.4	103.723	40.4	81.7479	40.4	77.178	40.4	65.4633	40.4	40.1296	40.4	23.944	40.4	5.72276	40.4	2.05818	40.4	1.04949	40.4	0.6429	40.4	0.343319
40.6	104.242	40.6	82.1498	40.6	77.5552	40.6	65.778	40.6	40.327	40.6	24.059	40.6	5.7486	40.6	2.06601	40.6	1.05285	40.6	0.644522	40.6	0.343751
40.8	104.766	40.8	82.554	40.8	77.9306	40.8	66.0924	40.8	40.5252	40.8	24.174	40.8	5.77439	40.8	2.07393	40.8	1.05662	40.8	0.646536	40.8	0.344149
41	105.298	41	82.9569	41	78.3048	41	66.4034	41	40.7225	41	24.288	41	5.8	41	2.08252	41	1.05957	41	0.648489	41	0.34433
41.2	105.82	41.2	83.3565	41.2	78.6794	41.2	66.7125	41.2	40.9194	41.2	24.4018	41.2	5.8268	41.2	2.0908	41.2	1.06315	41.2	0.650361	41.2	0.345223
41.4	106.349	41.4	83.7628	41.4	79.0541	41.4	67.0244	41.4	41.1173	41.4	24.5147	41.4	5.85189	41.4	2.09903	41.4	1.06614	41.4	0.652433	41.4	0.344812
41.6	106.884	41.6	84.1675	41.6	79.4292	41.6	67.3382	41.6	41.3158	41.6	24.6294	41.6	5.87841	41.6	2.10709	41.6	1.06977	41.6	0.654341	41.6	0.345147
41.8	107.414	41.8	84.572	41.8	79.8052	41.8	67.6518	41.8	41.5118	41.8	24.7428	41.8	5.9043	41.8	2.11518	41.8	1.0732	41.8	0.656523	41.8	0.345343
42	107.948	42	84.9714	42	80.18	42	67.9687	42	41.7103	42	24.8571	42	5.93169	42	2.12286	42	1.07652	42	0.658673	42	0.345651
42.2	108.477	42.2	85.3671	42.2	80.5593	42.2	68.2854	42.2	41.9094	42.2	24.9707	42.2	5.9577	42.2	2.13184	42.2	1.08009	42.2	0.660598	42.2	0.347166
42.4	108.999	42.4	85.7652	42.4	80.9384	42.4	68.6045	42.4	42.1075	42.4	25.085	42.4	5.9842	42.4	2.14032	42.4	1.08312	42.4	0.662949	42.4	0.346953
42.6	109.523	42.6	86.1632	42.6	81.316	42.6	68.9199	42.6	42.3059	42.6	25.1992	42.6	6.01075	42.6	2.14832	42.6	1.08659	42.6	0.664517	42.6	0.3479
42.8	110.04	42.8	86.5607	42.8	81.6947	42.8	69.237	42.8	42.5003	42.8	25.3131	42.8	6.03741	42.8	2.1565	42.8	1.08916	42.8	0.666727	42.8	0.347809
43	110.555	43	86.9607	43	82.0729	43	69.5547	43	42.6974	43	25.4265	43	6.0636	43	2.16476	43	1.09266	43	0.668563	43	0.348045
43.2	111.074	43.2	87.3622	43.2	82.4535	43.2	69.8759	43.2	42.8943	43.2	25.5397	43.2	6.09035	43.2	2.17161	43.2	1.09607	43.2	0.670384	43.2	0.347877
43.4	111.581	43.4	87.7655	43.4	82.8306	43.4	70.196	43.4	43.0918	43.4	25.6539	43.4	6.11664	43.4	2.17989	43.4	1.09858	43.4	0.672114	43.4	0.34806
43.6	112.093	43.6	88.169	43.6	83.2092	43.6	70.52	43.6	43.2888	43.6	25.7689	43.6	6.14263	43.6	2.18796	43.6	1.10165	43.6	0.674065	43.6	0.347964
43.8	112.609	43.8	88.5788	43.8	83.5866	43.8	70.8428	43.8	43.4887	43.8	25.8836	43.8	6.16834	43.8	2.1956	43.8	1.10466	43.8	0.676045	43.8	0.348379
44	113.132	44	88.9871	44	83.9583	44	71.163	44	43.6875	44	25.9982	44	6.19537	44	2.20364	44	1.1079	44	0.678342	44	0.348535
44.2	113.652	44.2	89.3979	44.2	84.3351	44.2	71.4829	44.2	43.8873	44.2	26.1122	44.2	6.22229	44.2	2.21138	44.2	1.1111	44.2	0.680205	44.2	0.34945
44.4	114.165	44.4	89.8089	44.4	84.7107	44.4	71.803	44.4	44.0853	44.4	26.2267	44.4	6.24884	44.4	2.21977	44.4	1.11426	44.4	0.682163	44.4	0.34937
44.6	114.676	44.6	90.2197	44.6	85.0866	44.6	72.12	44.6	44.2851	44.6	26.3414	44.6	6.276	44.6	2.22731	44.6	1.11795	44.6	0.684017	44.6	0.350424
44.8	115.187	44.8	90.6305	44.8	85.4674	44.8	72.4379	44.8	44.4852	44.8	26.456	44.8	6.30143	44.8	2.23543	44.8	1.1211	44.8	0.68601	44.8	0.350939
45	115.696	45	91.0441	45	85.8453	45	72.7565	45	44.6851	45	26.5699	45	6.32867	45	2.24258	45	1.12414	45	0.688149	45	0.351388
45.2	116.206	45.2	91.4582	45.2	86.2209	45.2	73.076	45.2	44.8845	45.2	26.6851	45.2	6.35484	45.2	2.25024	45.2	1.12759	45.2	0.690801	45.2	0.351835
45.4	116.71	45.4	91.8753	45.4	86.5995	45.4	73.3923	45.4	45.0847	45.4	26.8	45.4	6.38115	45.4	2.25751	45.4	1.13046	45.4	0.692935	45.4	0.351613
45.6	117.219	45.6	92.2896	45.6	86.9803	45.6	73.7085	45.6	45.2859	45.6	26.9161	45.6	6.4075	45.6	2.26564	45.6	1.13409	45.6	0.695021	45.6	0.352713
45.8	117.726	45.8	92.7044	45.8	87.3601	45.8	74.029	45.8	45.4862	45.8	27.0303	45.8	6.43393	45.8	2.27286	45.8	1.13706	45.8	0.696954	45.8	0.353231
46	118.232	46	93.1173	46	87.7406	46	74.3527	46	45.6833	46	27.1465	46	6.46009	46	2.27986	46	1.13932	46	0.699268	46	0.35366
46.2	118.74	46.2	93.5269	46.2	88.1189	46.2	74.6742	46.2	45.8818	46.2	27.2632	46.2	6.48696	46.2	2.28687	46.2	1.14316	46.2	0.701232	46.2	0.354326
46.4	119.254	46.4	93.9367	46.4	88.4988	46.4	74.9968	46.4	46.0779	46.4	27.3784	46.4	6.51304	46.4	2.29397	46.4	1.14634	46.4	0.703181	46.4	0.354145
46.6	119.767	46.6	94.3448	46.6	88.8768	46.6	75.3194	46.6	46.2775	46.6	27.4943	46.6	6.5395	46.6	2.30091	46.6	1.14978	46.6	0.705156	46.6	0.354431
46.8	120.275	46.8	94.7493	46.8	89.2555	46.8	75.6436	46.8	46.4781	46.8	27.609	46.8	6.56519	46.8	2.30819	46.8	1.15307	46.8	0.707216	46.8	0.354783
47	120.785	47	95.1563	47	89.6341	47	75.9713	47	46.6801	47	27.7248	47	6.59225	47	2.31572	47	1.15578	47	0.709015	47	0.355351
47.2	121.304	47.2	95.5631	47.2	90.0084	47.2	76.2967	47.2	46.8805	47.2	27.8394	47.2	6.61894	47.2	2.32275	47.2	1.15945	47.2	0.711098	47.2	0.356101
47.4	121.825	47.4	95.9705	47.4	90.3849	47.4	76.6197	47.4	47.0824	47.4	27.9531	47.4	6.64542	47.4	2.3302	47.4	1.16227	47.4	0.712991	47.4	0.356454
47.6	122.345	47.6	96.3824	47.6	90.7621	47.6	76.9436	47.6	47.2847	47.6	28.0677	47.6	6.67182	47.6	2.33769	47.6	1.16546	47.6	0.714766	47.6	0.356432
47.8	122.868	47.8	96.7953	47.8	91.1409	47.8	77.2664	47.8	47.4862	47.8	28.1819	47.8	6.6981	47.8	2.34434	47.8	1.1683	47.8	0.717052	47.8	0.356518
48	123.397	48	97.2063	48	91.5209	48	77.5915	48	47.687	48	28.2958	48	6.72449	48	2.35186	48	1.17199	48	0.719115	48	0.357536
48.2	123.934	48.2	97.616	48.2	91.8992	48.2	77.9146	48.2	47.8869	48.2	28.4104	48.2	6.75147	48.2	2.35873	48.2	1.17449	48.2	0.720957	48.2	0.357943
48.4	124.453	48.4	98.0315	48.4	92.2763	48.4	78.2371	48.4	48.0878	48.4	28.525	48.4	6.77744	48.4	2.36618	48.4	1.17787	48.4	0.722976	48.4	0.358745
48.6	124.967	48.6	98.4421	48.6	92.6532	48.6	78.5581	48.6	48.2862	48.6	28.639	48.6	6.80415	48.6	2.37328	48.6	1.18109	48.6	0.725089	48.6	0.359305
48.8	125.472	48.8	98.853	48.8	93.0293	48.8	78.8755	48.8	48.4847	48.8	28.7531	48.8	6.83011	48.8	2.38043	48.8	1.184	48.8	0.727387	48.8	0.360182
49	125.977	49	99.2667	49	93.4028	49	79.1971	49	48.6827	49	28.8681	49	6.85642	49	2.38769	49	1.18734	49	0.729333	49	0.36062
49.2	126.486	49.2	99.6776	49.2	93.7765	49.2	79.5195	49.2	48.8816	49.2	28.9839	49.2	6.88243	49.2	2.39514	49.2	1.19007	49.2	0.73089	49.2	0.361599
49.4	126.989	49.4	100.089	49.4	94.1483	49.4	79.8398	49.4	49.0833	49.4	29.0997	49.4	6.90802	49.4	2.40218	49.4	1.19364	49.4	0.733164	49.4	0.361989
49.6	127.491	49.6	100.498	49.6	94.5213	49.6	80.161	49.6	49.2837	49.6	29.2158	49.6	6.93422	49.6	2.40951	49.6	1.19662	49.6	0.735352	49.6	0.362797
49.8	128.003	49.8	100.909	49.8	94.8926	49.8	80.4803	49.8	49.4839	49.8	29.3314	49.8	6.95987	49.8	2.41653	49.8	1.19984	49.8	0.737487	49.8	0.363355
50	128.519	50	101.322	50	95.2636	50	80.8017	50	49.683	50	29.4463	50	6.98634	50	2.42339	50	1.20266	50	0.73931	50	0.364141
50.2	129.028	50.2	101.74	50.2	95.6356	50.2	81.1233	50.2	49.8803	50.2	29.5619	50.2	7.01205	50.2	2.43092	50.2	1.20522	50.2	0.741317	50.2	0.364538
50.4	129.546	50.4	102.155	50.4	96.0094	50.4	81.4441	50.4	50.0795	50.4	29.6772	50.4	7.03822	50.4	2.43811	50.4	1.20852	50.4	0.743111	50.4	0.364652
50.6	130.058	50.6	102.574	50.6	96.381	50.6	81.7645	50.6	50.2769	50.6	29.793	50.6	7.06405	50.6	2.44544	50.6	1.21147	50.6	0.74488	50.6	0.365051
50.8	130.569	50.8	102.992	50.8	96.7498	50.8	82.0834	50.8	50.4724	50.8	29.9088	50.8	7.08952	50.8	2.45238	50.8	1.21475	50.8	0.746849	50.8	0.365494
51	131.081	51	103.412	51	97.1188	51	82.4044	51	50.669	51	30.024	51	7.11584	51	2.46021	51	1.21745	51	0.748966	51	0.36599
51.2	131.587	51.2	103.832	51.2	97.4871	51.2	82.7243	51.2	50.8645	51.2	30.1395	51.2	7.14136	51.2	2.46728	51.2	1.22078	51.2	0.751619	51.2	0.366991
51.4	132.093	51.4	104.251	51.4	97.8556	51.4	83.0411	51.4	51.0616	51.4	30.2549	51.4	7.1677	51.4	2.47497	51.4	1.22396	51.4	0.753488	51.4	0.367152
51.6	132.603	51.6	104.665	51.6	98.2257	51.6	83.3575	51.6	51.2583	51.6	30.3696	51.6	7.1941	51.6	2.48222	51.6	1.22694	51.6	0.755624	51.6	0.367664
51.8	133.11	51.8	105.079	51.8	98.5939	51.8	83.6706	51.8	51.453	51.8	30.4859	51.8	7.2198	51.8	2.49027	51.8	1.23024	51.8	0.757773	51.8	0.368031
52	133.616	52	105.491	52	98.9607	52	83.9844	52	51.6468	52	30.6026	52	7.24555	52	2.49745	52	1.23297	52	0.759687	52	0.368373
52.2	134.119	52.2	105.904	52.2	99.3274	52.2	84.2992	52.2	51.8408	52.2	30.7194	52.2	7.27174	52.2	2.50468	52.2	1.23559	52.2	0.761181	52.2	0.368722
52.4	134.625	52.4	106.318	52.4	99.695	52.4	84.6119	52.4	52.034	52.4	30.8361	52.4	7.29766	52.4	2.51212	52.4	1.23872	52.4	0.76346	52.4	0.369241
52.6	135.129	52.6	106.734	52.6	100.061	52.6	84.9244	52.6	52.2278	52.6	30.9532	52.6	7.32349	52.6	2.51952	52.6	1.24145	52.6	0.765654	52.6	0.37011
52.8	135.634	52.8	107.15	52.8	100.427	52.8	85.2347	52.8	52.4207	52.8	31.0694	52.8	7.34951	52.8	2.52676	52.8	1.24451	52.8	0.767876	52.8	0.370774
53	136.144	53	107.566	53	100.792	53	85.5451	53	52.6134	53	31.1862	53	7.37507	53	2.53373	53	1.24716	53	0.769776	53	0.371395
53.2	136.662	53.2	107.982	53.2	101.155	53.2	85.8547	53.2	52.8048	53.2	31.3012	53.2	7.40118	53.2	2.54132	53.2	1.24987	53.2	0.771953	53.2	0.372066
53.4	137.19	53.4	108.398	53.4	101.522	53.4	86.1657	53.4	52.9971	53.4	31.4167	53.4	7.42676	53.4	2.54874	53.4	1.25323	53.4	0.774168	53.4	0.372149
53.6	137.708	53.6	108.813	53.6	101.886	53.6	86.4772	53.6	53.1888	53.6	31.5328	53.6	7.45276	53.6	2.55633	53.6	1.25602	53.6	0.77607	53.6	0.37187
53.8	138.221	53.8	109.228	53.8	102.249	53.8	86.7878	53.8	53.3802	53.8	31.6492	53.8	7.47792	53.8	2.56368	53.8	1.25873	53.8	0.77837	53.8	0.372182
54	138.74	54	109.642	54	102.612	54	87.0981	54	53.5706	54	31.7652	54	7.50399	54	2.57087	54	1.26221	54	0.780658	54	0.37204
54.2	139.249	54.2	110.059	54.2	102.977	54.2	87.4104	54.2	53.7607	54.2	31.8811	54.2	7.53028	54.2	2.57875	54.2	1.26514	54.2	0.782894	54.2	0.372404
54.4	139.75	54.4	110.475	54.4	103.344	54.4	87.721	54.4	53.9492	54.4	31.9981	54.4	7.55638	54.4	2.58641	54.4	1.26813	54.4	0.784973	54.4	0.373921
54.6	140.262	54.6	110.892	54.6	103.709	54.6	88.0328	54.6	54.138	54.6	32.1153	54.6	7.5827	54.6	2.59413	54.6	1.27134	54.6	0.787367	54.6	0.374275
54.8	140.788	54.8	111.308	54.8	104.073	54.8	88.3447	54.8	54.3281	54.8	32.2323	54.8	7.6088	54.8	2.60189	54.8	1.27424	54.8	0.789094	54.8	0.374051
55	141.31	55	111.727	55	104.437	55	88.6533	55	54.518	55	32.348	55	7.6344	55	2.60933	55	1.2778	55	0.791905	55	0.375013
55.2	141.825	55.2	112.142	55.2	104.801	55.2	88.9646	55.2	54.7074	55.2	32.464	55.2	7.66033	55.2	2.61674	55.2	1.28059	55.2	0.793781	55.2	0.375518
55.4	142.338	55.4	112.553	55.4	105.165	55.4	89.2746	55.4	54.8977	55.4	32.5796	55.4	7.68597	55.4	2.62415	55.4	1.28368	55.4	0.795623	55.4	0.375689
55.6	142.841	55.6	112.965	55.6	105.529	55.6	89.5861	55.6	55.0897	55.6	32.6953	55.6	7.71201	55.6	2.63131	55.6	1.28643	55.6	0.798165	55.6	0.376603
55.8	143.341	55.8	113.38	55.8	105.892	55.8	89.8943	55.8	55.282	55.8	32.8107	55.8	7.73815	55.8	2.63842	55.8	1.28909	55.8	0.800313	55.8	0.376746
56	143.858	56	113.794	56	106.26	56	90.2008	56	55.4732	56	32.9259	56	7.7642	56	2.64579	56	1.29189	56	0.802425	56	0.377733
56.2	144.373	56.2	114.211	56.2	106.629	56.2	90.5046	56.2	55.6668	56.2	33.0413	56.2	7.79049	56.2	2.65264	56.2	1.29511	56.2	0.804405	56.2	0.378791
56.4	144.897	56.4	114.629	56.4	106.998	56.4	90.8112	56.4	55.8585	56.4	33.1571	56.4	7.81626	56.4	2.66027	56.4	1.29684	56.4	0.806663	56.4	0.379618
56.6	145.423	56.6	115.049	56.6	107.368	56.6	91.1185	56.6	56.0511	56.6	33.2731	56.6	7.84267	56.6	2.66705	56.6	1.29943	56.6	0.808583	56.6	0.380168
56.8	145.944	56.8	115.469	56.8	107.738	56.8	91.4279	56.8	56.2432	56.8	33.3889	56.8	7.86844	56.8	2.67503	56.8	1.3024	56.8	0.810471	56.8	0.380883
57	146.474	57	115.888	57	108.108	57	91.7385	57	56.4365	57	33.5042	57	7.89445	57	2.68251	57	1.30489	57	0.812593	57	0.381466
57.2	147.003	57.2	116.308	57.2	108.478	57.2	92.0522	57.2	56.6293	57.2	33.6208	57.2	7.92058	57.2	2.68989	57.2	1.30726	57.2	0.814612	57.2	0.382426
57.4	147.533	57.4	116.727	57.4	108.843	57.4	92.3655	57.4	56.8225	57.4	33.7365	57.4	7.94685	57.4	2.69692	57.4	1.31007	57.4	0.816734	57.4	0.383281
57.6	148.061	57.6	117.149	57.6	109.21	57.6	92.6808	57.6	57.0181	57.6	33.8521	57.6	7.97279	57.6	2.70438	57.6	1.3124	57.6	0.819026	57.6	0.383372
57.8	148.58	57.8	117.568	57.8	109.579	57.8	92.9962	57.8	57.2118	57.8	33.9688	57.8	7.99895	57.8	2.71169	57.8	1.31493	57.8	0.821051	57.8	0.38396
58	149.111	58	117.982	58	109.945	58	93.3155	58	57.4056	58	34.0851	58	8.02545	58	2.71912	58	1.31706	58	0.823258	58	0.384225
58.2	149.64	58.2	118.404	58.2	110.31	58.2	93.6369	58.2	57.5974	58.2	34.2019	58.2	8.05166	58.2	2.72639	58.2	1.31927	58.2	0.826072	58.2	0.384923
58.4	150.172	58.4	118.824	58.4	110.673	58.4	93.959	58.4	57.7911	58.4	34.3181	58.4	8.07818	58.4	2.73332	58.4	1.32149	58.4	0.828113	58.4	0.386109
58.6	150.714	58.6	119.245	58.6	111.038	58.6	94.2787	58.6	57.9825	58.6	34.4347	58.6	8.10451	58.6	2.7405	58.6	1.3236	58.6	0.830348	58.6	0.386149
58.8	151.241	58.8	119.666	58.8	111.4	58.8	94.5967	58.8	58.1747	58.8	34.551	58.8	8.13173	58.8	2.74736	58.8	1.32634	58.8	0.832661	58.8	0.387108
59	151.761	59	120.086	59	111.763	59	94.9134	59	58.3653	59	34.667	59	8.15826	59	2.75494	59	1.32848	59	0.834692	59	0.387126
59.2	152.281	59.2	120.509	59.2	112.129	59.2	95.2306	59.2	58.5572	59.2	34.7826	59.2	8.18562	59.2	2.76183	59.2	1.33082	59.2	0.836974	59.2	0.38826
59.4	152.809	59.4	120.931	59.4	112.494	59.4	95.5544	59.4	58.7499	59.4	34.8987	59.4	8.21182	59.4	2.76867	59.4	1.33326	59.4	0.839351	59.4	0.388726
59.6	153.325	59.6	121.354	59.6	112.86	59.6	95.8771	59.6	58.9411	59.6	35.0151	59.6	8.23786	59.6	2.77556	59.6	1.33557	59.6	0.841189	59.6	0.389488
59.8	153.847	59.8	121.776	59.8	113.228	59.8	96.2012	59.8	59.1337	59.8	35.1313	59.8	8.26436	59.8	2.78271	59.8	1.33803	59.8	0.843885	59.8	0.389922
60	154.371	60	122.201	60	113.592	60	96.5264	60	59.3243	60	35.2464	60	8.29055	60	2.79005	60	1.3405	60	0.845842	60	0.390424
60.2	154.885	60.2	122.624	60.2	113.96	60.2	96.851	60.2	59.5139	60.2	35.3618	60.2	8.31676	60.2	2.79774	60.2	1.34277	60.2	0.847846	60.2	0.391205
60.4	155.404	60.4	123.053	60.4	114.328	60.4	97.1831	60.4	59.7067	60.4	35.4782	60.4	8.34291	60.4	2.80473	60.4	1.34537	60.4	0.849962	60.4	0.391869
60.6	155.934	60.6	123.486	60.6	114.7	60.6	97.5154	60.6	59.8989	60.6	35.594	60.6	8.36838	60.6	2.81121	60.6	1.34772	60.6	0.85271	60.6	0.392388
60.8	156.479	60.8	123.918	60.8	115.069	60.8	97.85	60.8	60.0913	60.8	35.7102	60.8	8.39474	60.8	2.8182	60.8	1.35031	60.8	0.854424	60.8	0.39313
61	157.024	61	124.352	61	115.436	61	98.186	61	60.284	61	35.8256	61	8.4217	61	2.82499	61	1.35298	61	0.856847	61	0.393928
61.2	157.558	61.2	124.784	61.2	115.802	61.2	98.5122	61.2	60.4747	61.2	35.9407	61.2	8.44827	61.2	2.83197	61.2	1.3555	61.2	0.858941	61.2	0.394155
61.4	158.087	61.4	125.218	61.4	116.166	61.4	98.842	61.4	60.6665	61.4	36.0552	61.4	8.47467	61.4	2.83903	61.4	1.35784	61.4	0.860907	61.4	0.394747
61.6	158.615	61.6	125.648	61.6	116.529	61.6	99.1758	61.6	60.8557	61.6	36.17	61.6	8.50153	61.6	2.84584	61.6	1.36011	61.6	0.863009	61.6	0.395419
61.8	159.147	61.8	126.077	61.8	116.892	61.8	99.5062	61.8	61.0436	61.8	36.2854	61.8	8.52879	61.8	2.85324	61.8	1.36233	61.8	0.865546	61.8	0.395955
62	159.67	62	126.511	62	117.252	62	99.8366	62	61.2314	62	36.4002	62	8.55596	62	2.86018	62	1.36461	62	0.867599	62	0.396241
62.2	160.205	62.2	126.944	62.2	117.612	62.2	100.166	62.2	61.421	62.2	36.5142	62.2	8.58275	62.2	2.86663	62.2	1.36735	62.2	0.869842	62.2	0.396655
62.4	160.738	62.4	127.375	62.4	117.972	62.4	100.498	62.4	61.6097	62.4	36.6283	62.4	8.60935	62.4	2.87383	62.4	1.36935	62.4	0.872131	62.4	0.397274
62.6	161.26	62.6	127.804	62.6	118.335	62.6	100.829	62.6	61.7982	62.6	36.7414	62.6	8.63688	62.6	2.88029	62.6	1.37204	62.6	0.874306	62.6	0.39833
62.8	161.77	62.8	128.234	62.8	118.698	62.8	101.158	62.8	61.9863	62.8	36.8544	62.8	8.6635	62.8	2.88723	62.8	1.37443	62.8	0.876335	62.8	0.398716
63	162.271	63	128.667	63	119.061	63	101.491	63	62.1748	63	36.9676	63	8.6906	63	2.89444	63	1.37666	63	0.878891	63	0.399601
63.2	162.759	63.2	129.101	63.2	119.43	63.2	101.823	63.2	62.3617	63.2	37.0799	63.2	8.71788	63.2	2.90167	63.2	1.3791	63.2	0.881057	63.2	0.399772
63.4	163.26	63.4	129.531	63.4	119.797	63.4	102.154	63.4	62.5491	63.4	37.1927	63.4	8.74486	63.4	2.90857	63.4	1.38185	63.4	0.883102	63.4	0.40043
63.6	163.772	63.6	129.954	63.6	120.163	63.6	102.484	63.6	62.7355	63.6	37.3052	63.6	8.77089	63.6	2.91572	63.6	1.38365	63.6	0.885124	63.6	0.400804
63.8	164.285	63.8	130.383	63.8	120.529	63.8	102.815	63.8	62.9212	63.8	37.4185	63.8	8.79803	63.8	2.92254	63.8	1.38628	63.8	0.887382	63.8	0.401195
64	164.802	64	130.816	64	120.899	64	103.148	64	63.1086	64	37.5322	64	8.82397	64	2.92909	64	1.38905	64	0.889485	64	0.401556
64.2	165.33	64.2	131.249	64.2	121.264	64.2	103.481	64.2	63.2947	64.2	37.6459	64.2	8.85087	64.2	2.93626	64.2	1.39151	64.2	0.89148	64.2	0.40181
64.4	165.853	64.4	131.677	64.4	121.628	64.4	103.813	64.4	63.4792	64.4	37.7594	64.4	8.87733	64.4	2.94337	64.4	1.39405	64.4	0.893377	64.4	0.402921
64.6	166.388	64.6	132.108	64.6	121.993	64.6	104.151	64.6	63.6664	64.6	37.8725	64.6	8.90375	64.6	2.95071	64.6	1.39669	64.6	0.895719	64.6	0.40317
64.8	166.925	64.8	132.537	64.8	122.356	64.8	104.484	64.8	63.8516	64.8	37.9863	64.8	8.93024	64.8	2.95743	64.8	1.39931	64.8	0.897855	64.8	0.403442
65	167.473	65	132.968	65	122.722	65	104.822	65	64.0351	65	38.0994	65	8.95649	65	2.96455	65	1.40191	65	0.900023	65	0.404072
65.2	168.024	65.2	133.399	65.2	123.088	65.2	105.159	65.2	64.2184	65.2	38.2131	65.2	8.98225	65.2	2.97167	65.2	1.40479	65.2	0.90232	65.2	0.405164
65.4	168.563	65.4	133.834	65.4	123.452	65.4	105.493	65.4	64.4028	65.4	38.3263	65.4	9.00784	65.4	2.97801	65.4	1.40711	65.4	0.90448	65.4	0.405751
65.6	169.098	65.6	134.268	65.6	123.818	65.6	105.827	65.6	64.5881	65.6	38.4392	65.6	9.03358	65.6	2.98548	65.6	1.40977	65.6	0.906663	65.6	0.406455
65.8	169.65	65.8	134.702	65.8	124.188	65.8	106.157	65.8	64.7731	65.8	38.5518	65.8	9.05863	65.8	2.9921	65.8	1.41244	65.8	0.908925	65.8	0.407112
66	170.22	66	135.135	66	124.556	66	106.487	66	64.9583	66	38.6656	66	9.08459	66	2.99888	66	1.41464	66	0.910961	66	0.407966
66.2	170.781	66.2	135.569	66.2	124.926	66.2	106.817	66.2	65.1438	66.2	38.7787	66.2	9.11124	66.2	3.00585	66.2	1.41769	66.2	0.913024	66.2	0.408086
66.4	171.351	66.4	136.002	66.4	125.295	66.4	107.149	66.4	65.3296	66.4	38.8903	66.4	9.13679	66.4	3.01286	66.4	1.41989	66.4	0.915308	66.4	0.409059
66.6	171.902	66.6	136.43	66.6	125.661	66.6	107.483	66.6	65.5167	66.6	39.0038	66.6	9.16245	66.6	3.0195	66.6	1.42237	66.6	0.917683	66.6	0.40973
66.8	172.448	66.8	136.858	66.8	126.028	66.8	107.816	66.8	65.7035	66.8	39.1173	66.8	9.18814	66.8	3.02673	66.8	1.42498	66.8	0.920181	66.8	0.410487
67	173.021	67	137.29	67	126.396	67	108.145	67	65.8891	67	39.23	67	9.21437	67	3.03399	67	1.42737	67	0.922538	67	0.411055
67.2	173.604	67.2	137.724	67.2	126.766	67.2	108.476	67.2	66.076	67.2	39.3423	67.2	9.24042	67.2	3.04147	67.2	1.42997	67.2	0.924891	67.2	0.41215
67.4	174.196	67.4	138.157	67.4	127.136	67.4	108.802	67.4	66.2638	67.4	39.4549	67.4	9.26653	67.4	3.04791	67.4	1.43182	67.4	0.927286	67.4	0.412738
67.6	174.775	67.6	138.582	67.6	127.505	67.6	109.125	67.6	66.4506	67.6	39.5679	67.6	9.29266	67.6	3.05483	67.6	1.43445	67.6	0.929381	67.6	0.412595
67.8	175.351	67.8	139.007	67.8	127.877	67.8	109.454	67.8	66.6366	67.8	39.6815	67.8	9.31839	67.8	3.06102	67.8	1.4367	67.8	0.931607	67.8	0.413019
68	175.937	68	139.436	68	128.248	68	109.783	68	66.8218	68	39.7936	68	9.34431	68	3.06852	68	1.43891	68	0.933554	68	0.413372
68.2	176.521	68.2	139.864	68.2	128.618	68.2	110.112	68.2	67.0086	68.2	39.9071	68.2	9.36924	68.2	3.07534	68.2	1.44158	68.2	0.935934	68.2	0.414377
68.4	177.108	68.4	140.294	68.4	128.99	68.4	110.439	68.4	67.1981	68.4	40.0195	68.4	9.39469	68.4	3.08212	68.4	1.44371	68.4	0.937944	68.4	0.414885
68.6	177.705	68.6	140.726	68.6	129.362	68.6	110.769	68.6	67.3847	68.6	40.1329	68.6	9.41965	68.6	3.08876	68.6	1.44601	68.6	0.940183	68.6	0.415831
68.8	178.284	68.8	141.153	68.8	129.732	68.8	111.099	68.8	67.5717	68.8	40.2454	68.8	9.44535	68.8	3.09576	68.8	1.44848	68.8	0.942404	68.8	0.416267
69	178.877	69	141.584	69	130.102	69	111.429	69	67.7596	69	40.3582	69	9.47102	69	3.10265	69	1.4511	69	0.944862	69	0.416352
69.2	179.506	69.2	142.017	69.2	130.476	69.2	111.755	69.2	67.9473	69.2	40.4708	69.2	9.49672	69.2	3.10967	69.2	1.45329	69.2	0.946817	69.2	0.417351
69.4	180.123	69.4	142.45	69.4	130.847	69.4	112.081	69.4	68.1352	69.4	40.5831	69.4	9.52191	69.4	3.11659	69.4	1.45575	69.4	0.949473	69.4	0.417944
69.6	180.718	69.6	142.882	69.6	131.218	69.6	112.409	69.6	68.3222	69.6	40.6947	69.6	9.54724	69.6	3.12433	69.6	1.45813	69.6	0.95142	69.6	0.419392
69.8	181.296	69.8	143.315	69.8	131.591	69.8	112.737	69.8	68.5117	69.8	40.8079	69.8	9.57294	69.8	3.13167	69.8	1.45985	69.8	0.953943	69.8	0.419386
70	181.869	70	143.746	70	131.961	70	113.061	70	68.7008	70	40.9203	70	9.59843	70	3.13914	70	1.46249	70	0.955698	70	0.419548
70.2	182.455	70.2	144.173	70.2	132.327	70.2	113.387	70.2	68.8883	70.2	41.0329	70.2	9.62388	70.2	3.14661	70.2	1.46479	70.2	0.958017	70.2	0.420462
70.4	183.051	70.4	144.6	70.4	132.695	70.4	113.713	70.4	69.0768	70.4	41.1451	70.4	9.64958	70.4	3.15322	70.4	1.46745	70.4	0.960464	70.4	0.420522
70.6	183.647	70.6	145.022	70.6	133.064	70.6	114.039	70.6	69.2669	70.6	41.2577	70.6	9.6748	70.6	3.16099	70.6	1.46978	70.6	0.962617	70.6	0.421029
70.8	184.244	70.8	145.442	70.8	133.433	70.8	114.367	70.8	69.4565	70.8	41.3709	70.8	9.70041	70.8	3.16778	70.8	1.47239	70.8	0.965016	70.8	0.421243
71	184.848	71	145.865	71	133.807	71	114.696	71	69.6442	71	41.4845	71	9.72575	71	3.17565	71	1.47518	71	0.966801	71	0.421704
71.2	185.45	71.2	146.291	71.2	134.182	71.2	115.024	71.2	69.8321	71.2	41.5974	71.2	9.75116	71.2	3.18335	71.2	1.47843	71.2	0.969212	71.2	0.422676
71.4	186.062	71.4	146.721	71.4	134.557	71.4	115.351	71.4	70.0215	71.4	41.712	71.4	9.77611	71.4	3.18983	71.4	1.47995	71.4	0.971435	71.4	0.422917
71.6	186.677	71.6	147.15	71.6	134.934	71.6	115.673	71.6	70.2079	71.6	41.8247	71.6	9.8015	71.6	3.19748	71.6	1.48256	71.6	0.973789	71.6	0.423054
71.8	187.303	71.8	147.579	71.8	135.307	71.8	116	71.8	70.3975	71.8	41.938	71.8	9.8264	71.8	3.20463	71.8	1.48486	71.8	0.975901	71.8	0.424284
72	187.919	72	148.009	72	135.683	72	116.321	72	70.5841	72	42.0518	72	9.85194	72	3.21163	72	1.48718	72	0.977844	72	0.424739
72.2	188.531	72.2	148.434	72.2	136.064	72.2	116.649	72.2	70.7717	72.2	42.1655	72.2	9.87671	72.2	3.21935	72.2	1.48929	72.2	0.97982	72.2	0.425208
72.4	189.133	72.4	148.864	72.4	136.447	72.4	116.975	72.4	70.9557	72.4	42.28	72.4	9.90119	72.4	3.22707	72.4	1.49159	72.4	0.982307	72.4	0.426369
72.6	189.718	72.6	149.295	72.6	136.826	72.6	117.301	72.6	71.1391	72.6	42.3943	72.6	9.92582	72.6	3.23396	72.6	1.49409	72.6	0.984431	72.6	0.426482
72.8	190.298	72.8	149.725	72.8	137.205	72.8	117.629	72.8	71.3226	72.8	42.5083	72.8	9.95046	72.8	3.24071	72.8	1.496	72.8	0.986656	72.8	0.426729
73	190.899	73	150.157	73	137.585	73	117.955	73	71.5034	73	42.6209	73	9.97568	73	3.24778	73	1.49882	73	0.988755	73	0.427274
73.2	191.497	73.2	150.588	73.2	137.966	73.2	118.282	73.2	71.6841	73.2	42.7335	73.2	9.99974	73.2	3.25485	73.2	1.50073	73.2	0.990863	73.2	0.427928
73.4	192.075	73.4	151.018	73.4	138.345	73.4	118.61	73.4	71.8644	73.4	42.8461	73.4	10.0248	73.4	3.26195	73.4	1.50297	73.4	0.992715	73.4	0.428254
73.6	192.653	73.6	151.449	73.6	138.721	73.6	118.935	73.6	72.0453	73.6	42.9584	73.6	10.0497	73.6	3.26928	73.6	1.50525	73.6	0.995102	73.6	0.42917
73.8	193.225	73.8	151.88	73.8	139.097	73.8	119.254	73.8	72.2239	73.8	43.0697	73.8	10.0741	73.8	3.2766	73.8	1.50772	73.8	0.997084	73.8	0.429709
74	193.782	74	152.31	74	139.475	74	119.57	74	72.4025	74	43.1816	74	10.0993	74	3.2839	74	1.51042	74	0.999607	74	0.430197
74.2	194.357	74.2	152.744	74.2	139.853	74.2	119.889	74.2	72.5781	74.2	43.2936	74.2	10.1243	74.2	3.29106	74.2	1.51266	74.2	1.00151	74.2	0.430448
74.4	194.945	74.4	153.184	74.4	140.228	74.4	120.198	74.4	72.7586	74.4	43.4049	74.4	10.1491	74.4	3.29784	74.4	1.51482	74.4	1.00364	74.4	0.431513
74.6	195.528	74.6	153.622	74.6	140.602	74.6	120.519	74.6	72.9352	74.6	43.5157	74.6	10.1741	74.6	3.30471	74.6	1.51771	74.6	1.00577	74.6	0.431645
74.8	196.129	74.8	154.059	74.8	140.979	74.8	120.839	74.8	73.1121	74.8	43.6256	74.8	10.1984	74.8	3.31287	74.8	1.52045	74.8	1.00743	74.8	0.432043
75	196.736	75	154.496	75	141.361	75	121.159	75	73.2864	75	43.736	75	10.223	75	3.32008	75	1.52255	75	1.00986	75	0.432383
75.2	197.328	75.2	154.935	75.2	141.739	75.2	121.476	75.2	73.4603	75.2	43.8463	75.2	10.2485	75.2	3.3277	75.2	1.52526	75.2	1.01181	75.2	0.433159
75.4	197.922	75.4	155.373	75.4	142.12	75.4	121.79	75.4	73.6352	75.4	43.9571	75.4	10.2726	75.4	3.33527	75.4	1.52703	75.4	1.01394	75.4	0.433564
75.6	198.529	75.6	155.807	75.6	142.5	75.6	122.108	75.6	73.8144	75.6	44.0686	75.6	10.2973	75.6	3.34192	75.6	1.52977	75.6	1.0157	75.6	0.433812
75.8	199.147	75.8	156.247	75.8	142.881	75.8	122.426	75.8	73.9911	75.8	44.1803	75.8	10.3221	75.8	3.34939	75.8	1.53244	75.8	1.01809	75.8	0.434938
76	199.755	76	156.689	76	143.259	76	122.742	76	74.1666	76	44.2927	76	10.347	76	3.35641	76	1.53501	76	1.0202	76	0.435247
76.2	200.356	76.2	157.125	76.2	143.635	76.2	123.059	76.2	74.3419	76.2	44.4054	76.2	10.372	76.2	3.36272	76.2	1.53716	76.2	1.0228	76.2	0.435672
76.4	200.959	76.4	157.568	76.4	144.012	76.4	123.378	76.4	74.5196	76.4	44.5166	76.4	10.3963	76.4	3.37002	76.4	1.53954	76.4	1.02534	76.4	0.436467
76.6	201.576	76.6	158.007	76.6	144.39	76.6	123.7	76.6	74.6999	76.6	44.6291	76.6	10.4209	76.6	3.37716	76.6	1.54181	76.6	1.02746	76.6	0.436505
76.8	202.211	76.8	158.449	76.8	144.762	76.8	124.027	76.8	74.8797	76.8	44.7411	76.8	10.4453	76.8	3.38447	76.8	1.54474	76.8	1.02978	76.8	0.436887
77	202.845	77	158.89	77	145.134	77	124.353	77	75.0556	77	44.8538	77	10.47	77	3.3915	77	1.54666	77	1.0322	77	0.437044
77.2	203.487	77.2	159.327	77.2	145.507	77.2	124.677	77.2	75.231	77.2	44.9667	77.2	10.4949	77.2	3.39857	77.2	1.54929	77.2	1.03401	77.2	0.43755
77.4	204.135	77.4	159.765	77.4	145.882	77.4	125.001	77.4	75.4082	77.4	45.0777	77.4	10.519	77.4	3.40588	77.4	1.55165	77.4	1.03656	77.4	0.438311
77.6	204.789	77.6	160.206	77.6	146.255	77.6	125.325	77.6	75.587	77.6	45.189	77.6	10.5444	77.6	3.41329	77.6	1.55367	77.6	1.03909	77.6	0.438658
77.8	205.419	77.8	160.637	77.8	146.627	77.8	125.644	77.8	75.7643	77.8	45.3008	77.8	10.5693	77.8	3.42058	77.8	1.55672	77.8	1.0416	77.8	0.43922
78	206.029	78	161.074	78	146.998	78	125.963	78	75.9411	78	45.4116	78	10.5943	78	3.42819	78	1.55877	78	1.04371	78	0.439412
78.2	206.643	78.2	161.514	78.2	147.371	78.2	126.285	78.2	76.116	78.2	45.5225	78.2	10.6183	78.2	3.43531	78.2	1.5615	78.2	1.04601	78.2	0.439756
78.4	207.271	78.4	161.951	78.4	147.744	78.4	126.611	78.4	76.2908	78.4	45.6341	78.4	10.6427	78.4	3.44221	78.4	1.56407	78.4	1.04875	78.4	0.440414
78.6	207.898	78.6	162.383	78.6	148.121	78.6	126.938	78.6	76.4655	78.6	45.7464	78.6	10.6675	78.6	3.44937	78.6	1.56654	78.6	1.05017	78.6	0.440694
78.8	208.512	78.8	162.818	78.8	148.498	78.8	127.269	78.8	76.6394	78.8	45.8583	78.8	10.6912	78.8	3.45598	78.8	1.56952	78.8	1.05271	78.8	0.441352
79	209.11	79	163.251	79	148.871	79	127.603	79	76.8138	79	45.9709	79	10.7161	79	3.46306	79	1.57178	79	1.05469	79	0.442366
79.2	209.705	79.2	163.683	79.2	149.247	79.2	127.935	79.2	76.9915	79.2	46.0829	79.2	10.7403	79.2	3.47028	79.2	1.57386	79.2	1.0571	79.2	0.443078
79.4	210.304	79.4	164.113	79.4	149.623	79.4	128.267	79.4	77.1713	79.4	46.1954	79.4	10.7651	79.4	3.47743	79.4	1.57659	79.4	1.05946	79.4	0.44344
79.6	210.897	79.6	164.545	79.6	150.002	79.6	128.6	79.6	77.3521	79.6	46.308	79.6	10.7896	79.6	3.48476	79.6	1.57878	79.6	1.06148	79.6	0.444464
79.8	211.495	79.8	164.976	79.8	150.379	79.8	128.939	79.8	77.5312	79.8	46.4193	79.8	10.8152	79.8	3.49235	79.8	1.58219	79.8	1.06394	79.8	0.445012
80	212.096	80	165.408	80	150.756	80	129.275	80	77.7076	80	46.5326	80	10.8397	80	3.4996	80	1.58407	80	1.06601	80	0.445434
80.2	212.691	80.2	165.836	80.2	151.138	80.2	129.613	80.2	77.8857	80.2	46.6461	80.2	10.8651	80.2	3.50648	80.2	1.58681	80.2	1.06794	80.2	0.445935
80.4	213.28	80.4	166.263	80.4	151.521	80.4	129.948	80.4	78.061	80.4	46.7598	80.4	10.8904	80.4	3.51357	80.4	1.58918	80.4	1.07006	80.4	0.446669
80.6	213.841	80.6	166.694	80.6	151.903	80.6	130.285	80.6	78.2376	80.6	46.8734	80.6	10.9146	80.6	3.52063	80.6	1.59195	80.6	1.07165	80.6	0.447074
80.8	214.39	80.8	167.124	80.8	152.287	80.8	130.622	80.8	78.4123	80.8	46.9871	80.8	10.9396	80.8	3.52793	80.8	1.59455	80.8	1.07416	80.8	0.447975
81	214.93	81	167.556	81	152.671	81	130.961	81	78.5862	81	47.1001	81	10.9645	81	3.53515	81	1.59741	81	1.07629	81	0.448375
81.2	215.478	81.2	167.994	81.2	153.051	81.2	131.298	81.2	78.7608	81.2	47.2128	81.2	10.99	81.2	3.54243	81.2	1.6	81.2	1.07824	81.2	0.448477
81.4	216.007	81.4	168.43	81.4	153.431	81.4	131.633	81.4	78.9336	81.4	47.325	81.4	11.0148	81.4	3.54958	81.4	1.60274	81.4	1.07998	81.4	0.449313
81.6	216.559	81.6	168.865	81.6	153.813	81.6	131.969	81.6	79.1054	81.6	47.4373	81.6	11.0394	81.6	3.55668	81.6	1.60519	81.6	1.08246	81.6	0.449926
81.8	217.092	81.8	169.298	81.8	154.2	81.8	132.308	81.8	79.2802	81.8	47.5489	81.8	11.0637	81.8	3.56424	81.8	1.60763	81.8	1.08478	81.8	0.449665
82	217.625	82	169.732	82	154.585	82	132.646	82	79.455	82	47.6606	82	11.0888	82	3.57162	82	1.61004	82	1.08664	82	0.450204
82.2	218.108	82.2	170.163	82.2	154.967	82.2	132.984	82.2	79.6315	82.2	47.7727	82.2	11.1134	82.2	3.57907	82.2	1.61306	82.2	1.08888	82.2	0.450618
82.4	218.588	82.4	170.598	82.4	155.352	82.4	133.322	82.4	79.8095	82.4	47.886	82.4	11.1379	82.4	3.5869	82.4	1.61507	82.4	1.0908	82.4	0.451076
82.6	219.053	82.6	171.033	82.6	155.737	82.6	133.66	82.6	79.9905	82.6	47.9998	82.6	11.1624	82.6	3.59428	82.6	1.61711	82.6	1.09262	82.6	0.451553
82.8	219.496	82.8	171.467	82.8	156.124	82.8	133.997	82.8	80.1718	82.8	48.1127	82.8	11.1868	82.8	3.60148	82.8	1.61988	82.8	1.09513	82.8	0.451611
83	219.99	83	171.898	83	156.509	83	134.337	83	80.3516	83	48.2252	83	11.2115	83	3.60876	83	1.62223	83	1.09714	83	0.452446
83.2	220.509	83.2	172.333	83.2	156.897	83.2	134.669	83.2	80.5344	83.2	48.3381	83.2	11.2358	83.2	3.6159	83.2	1.62501	83.2	1.09916	83.2	0.452928
83.4	220.992	83.4	172.767	83.4	157.284	83.4	135.002	83.4	80.7187	83.4	48.4503	83.4	11.2598	83.4	3.6237	83.4	1.62742	83.4	1.10143	83.4	0.453034
83.6	221.442	83.6	173.199	83.6	157.67	83.6	135.333	83.6	80.9004	83.6	48.562	83.6	11.2839	83.6	3.63094	83.6	1.62978	83.6	1.10345	83.6	0.45347
83.8	221.863	83.8	173.635	83.8	158.057	83.8	135.668	83.8	81.0876	83.8	48.6735	83.8	11.3085	83.8	3.63852	83.8	1.63206	83.8	1.10596	83.8	0.453912
84	222.282	84	174.071	84	158.441	84	136.001	84	81.2752	84	48.7843	84	11.3331	84	3.64618	84	1.63492	84	1.10808	84	0.455303
84.2	222.716	84.2	174.509	84.2	158.823	84.2	136.333	84.2	81.4613	84.2	48.8955	84.2	11.3564	84.2	3.65355	84.2	1.6377	84.2	1.10986	84.2	0.455424
84.4	223.117	84.4	174.948	84.4	159.206	84.4	136.666	84.4	81.6475	84.4	49.0067	84.4	11.3802	84.4	3.66071	84.4	1.64007	84.4	1.11208	84.4	0.456136
84.6	223.524	84.6	175.386	84.6	159.589	84.6	136.999	84.6	81.8328	84.6	49.1176	84.6	11.4045	84.6	3.66888	84.6	1.64255	84.6	1.11428	84.6	0.456582
84.8	223.927	84.8	175.824	84.8	159.976	84.8	137.331	84.8	82.0167	84.8	49.2284	84.8	11.4287	84.8	3.6763	84.8	1.64569	84.8	1.11641	84.8	0.457357
85	224.332	85	176.262	85	160.363	85	137.667	85	82.2005	85	49.3384	85	11.4531	85	3.68393	85	1.64807	85	1.11814	85	0.458003
85.2	224.724	85.2	176.703	85.2	160.749	85.2	138.002	85.2	82.3821	85.2	49.4499	85.2	11.4763	85.2	3.69189	85.2	1.65038	85.2	1.12062	85.2	0.459038
85.4	225.125	85.4	177.146	85.4	161.133	85.4	138.334	85.4	82.5663	85.4	49.5612	85.4	11.4997	85.4	3.69942	85.4	1.65328	85.4	1.12281	85.4	0.459269
85.6	225.49	85.6	177.591	85.6	161.523	85.6	138.671	85.6	82.7523	85.6	49.6713	85.6	11.5239	85.6	3.70638	85.6	1.65618	85.6	1.12437	85.6	0.459428
85.8	225.897	85.8	178.035	85.8	161.912	85.8	139.009	85.8	82.9391	85.8	49.781	85.8	11.5478	85.8	3.71488	85.8	1.65887	85.8	1.12642	85.8	0.460433
86	226.295	86	178.471	86	162.302	86	139.348	86	83.1267	86	49.8912	86	11.5717	86	3.72215	86	1.66176	86	1.12869	86	0.460482
86.2	226.68	86.2	178.911	86.2	162.688	86.2	139.688	86.2	83.3127	86.2	50.0013	86.2	11.5952	86.2	3.72993	86.2	1.66457	86.2	1.13053	86.2	0.461022
86.4	227.087	86.4	179.351	86.4	163.078	86.4	140.028	86.4	83.5004	86.4	50.1114	86.4	11.6184	86.4	3.73713	86.4	1.66733	86.4	1.13287	86.4	0.46117
86.6	227.491	86.6	179.792	86.6	163.465	86.6	140.367	86.6	83.6889	86.6	50.2202	86.6	11.6416	86.6	3.74488	86.6	1.66948	86.6	1.13444	86.6	0.461616
86.8	227.903	86.8	180.232	86.8	163.852	86.8	140.704	86.8	83.878	86.8	50.3295	86.8	11.6652	86.8	3.75262	86.8	1.67252	86.8	1.13687	86.8	0.462967
87	228.33	87	180.669	87	164.24	87	141.039	87	84.0651	87	50.4377	87	11.6884	87	3.76075	87	1.67507	87	1.13938	87	0.462081
87.2	228.784	87.2	181.107	87.2	164.627	87.2	141.374	87.2	84.2555	87.2	50.5454	87.2	11.712	87.2	3.76835	87.2	1.67731	87.2	1.1415	87.2	0.462725
87.4	229.25	87.4	181.543	87.4	165.018	87.4	141.712	87.4	84.4446	87.4	50.6544	87.4	11.7353	87.4	3.77582	87.4	1.68004	87.4	1.14357	87.4	0.462755
87.6	229.719	87.6	181.976	87.6	165.409	87.6	142.052	87.6	84.6321	87.6	50.7637	87.6	11.7587	87.6	3.7839	87.6	1.68223	87.6	1.14593	87.6	0.463295
87.8	230.149	87.8	182.414	87.8	165.793	87.8	142.385	87.8	84.8211	87.8	50.8734	87.8	11.7824	87.8	3.79129	87.8	1.68483	87.8	1.14823	87.8	0.463865
88	230.605	88	182.849	88	166.181	88	142.717	88	85.0094	88	50.9827	88	11.8055	88	3.79925	88	1.68797	88	1.15013	88	0.463494
88.2	231.092	88.2	183.279	88.2	166.572	88.2	143.052	88.2	85.1967	88.2	51.0907	88.2	11.8288	88.2	3.8067	88.2	1.69025	88.2	1.15247	88.2	0.463911
88.4	231.595	88.4	183.708	88.4	166.961	88.4	143.383	88.4	85.3839	88.4	51.1995	88.4	11.8525	88.4	3.81441	88.4	1.69267	88.4	1.15416	88.4	0.464816
88.6	232.094	88.6	184.136	88.6	167.347	88.6	143.708	88.6	85.5695	88.6	51.3081	88.6	11.876	88.6	3.82262	88.6	1.69567	88.6	1.15676	88.6	0.465063
88.8	232.638	88.8	184.566	88.8	167.736	88.8	144.032	88.8	85.7554	88.8	51.4165	88.8	11.8995	88.8	3.83014	88.8	1.69803	88.8	1.15866	88.8	0.465515
89	233.179	89	184.994	89	168.128	89	144.355	89	85.9433	89	51.5259	89	11.9228	89	3.83817	89	1.70056	89	1.16115	89	0.465795
89.2	233.695	89.2	185.416	89.2	168.519	89.2	144.68	89.2	86.1293	89.2	51.6358	89.2	11.9466	89.2	3.84645	89.2	1.70315	89.2	1.16328	89.2	0.466672
89.4	234.247	89.4	185.833	89.4	168.909	89.4	144.999	89.4	86.3174	89.4	51.7448	89.4	11.9701	89.4	3.8544	89.4	1.70595	89.4	1.16524	89.4	0.467068
89.6	234.771	89.6	186.25	89.6	169.298	89.6	145.319	89.6	86.5029	89.6	51.8551	89.6	11.9928	89.6	3.86258	89.6	1.709	89.6	1.16765	89.6	0.46773
89.8	235.3	89.8	186.674	89.8	169.689	89.8	145.636	89.8	86.692	89.8	51.9663	89.8	12.0165	89.8	3.87056	89.8	1.71174	89.8	1.16968	89.8	0.468592
90	235.822	90	187.097	90	170.077	90	145.956	90	86.8798	90	52.0759	90	12.0402	90	3.87854	90	1.71432	90	1.17118	90	0.469312
90.2	236.356	90.2	187.518	90.2	170.468	90.2	146.277	90.2	87.0723	90.2	52.1855	90.2	12.063	90.2	3.88707	90.2	1.71703	90.2	1.17364	90.2	0.469316
90.4	236.856	90.4	187.935	90.4	170.854	90.4	146.599	90.4	87.2655	90.4	52.297	90.4	12.0858	90.4	3.89573	90.4	1.71955	90.4	1.17576	90.4	0.469876
90.6	237.341	90.6	188.352	90.6	171.242	90.6	146.922	90.6	87.4583	90.6	52.4076	90.6	12.1082	90.6	3.90351	90.6	1.72258	90.6	1.17761	90.6	0.470619
90.8	237.815	90.8	188.764	90.8	171.63	90.8	147.246	90.8	87.6537	90.8	52.5189	90.8	12.1313	90.8	3.91168	90.8	1.72561	90.8	1.1799	90.8	0.470626
91	238.298	91	189.181	91	172.016	91	147.567	91	87.8509	91	52.6302	91	12.154	91	3.92005	91	1.72822	91	1.18207	91	0.471317
91.2	238.751	91.2	189.6	91.2	172.405	91.2	147.893	91.2	88.0507	91.2	52.7406	91.2	12.1772	91.2	3.92808	91.2	1.73098	91.2	1.18425	91.2	0.472553
91.4	239.184	91.4	190.013	91.4	172.794	91.4	148.217	91.4	88.2508	91.4	52.8522	91.4	12.2004	91.4	3.93658	91.4	1.73321	91.4	1.1866	91.4	0.47292
91.6	239.593	91.6	190.429	91.6	173.185	91.6	148.542	91.6	88.4525	91.6	52.9616	91.6	12.223	91.6	3.94458	91.6	1.7361	91.6	1.1887	91.6	0.473794
91.8	240.039	91.8	190.843	91.8	173.575	91.8	148.865	91.8	88.6511	91.8	53.0714	91.8	12.2457	91.8	3.95262	91.8	1.73935	91.8	1.19072	91.8	0.474011
92	240.468	92	191.258	92	173.967	92	149.187	92	88.8497	92	53.1807	92	12.2677	92	3.96092	92	1.74199	92	1.19276	92	0.474097
92.2	240.841	92.2	191.674	92.2	174.363	92.2	149.509	92.2	89.0497	92.2	53.2907	92.2	12.2911	92.2	3.96905	92.2	1.7446	92.2	1.19503	92.2	0.473822
92.4	241.144	92.4	192.092	92.4	174.76	92.4	149.833	92.4	89.2509	92.4	53.4004	92.4	12.3135	92.4	3.97725	92.4	1.74714	92.4	1.19704	92.4	0.474474
92.6	241.428	92.6	192.509	92.6	175.155	92.6	150.151	92.6	89.4505	92.6	53.5098	92.6	12.3359	92.6	3.98582	92.6	1.75015	92.6	1.19941	92.6	0.474903
92.8	241.704	92.8	192.93	92.8	175.547	92.8	150.477	92.8	89.6502	92.8	53.62	92.8	12.3586	92.8	3.99409	92.8	1.75328	92.8	1.2017	92.8	0.474898
93	241.99	93	193.346	93	175.936	93	150.802	93	89.8506	93	53.7294	93	12.3811	93	4.00239	93	1.75574	93	1.20351	93	0.476138
93.2	242.292	93.2	193.758	93.2	176.329	93.2	151.123	93.2	90.0529	93.2	53.839	93.2	12.4035	93.2	4.01069	93.2	1.75887	93.2	1.2056	93.2	0.475973
93.4	242.552	93.4	194.17	93.4	176.718	93.4	151.44	93.4	90.2565	93.4	53.9484	93.4	12.4267	93.4	4.01859	93.4	1.7615	93.4	1.20782	93.4	0.476498
93.6	242.829	93.6	194.584	93.6	177.111	93.6	151.758	93.6	90.4577	93.6	54.0569	93.6	12.4488	93.6	4.02745	93.6	1.76431	93.6	1.21033	93.6	0.477303
93.8	243.091	93.8	194.997	93.8	177.505	93.8	152.076	93.8	90.6613	93.8	54.1665	93.8	12.4707	93.8	4.03575	93.8	1.76732	93.8	1.21181	93.8	0.477552
94	243.327	94	195.416	94	177.898	94	152.391	94	90.865	94	54.2758	94	12.4925	94	4.0447	94	1.76984	94	1.21415	94	0.478447
94.2	243.553	94.2	195.836	94.2	178.295	94.2	152.704	94.2	91.0682	94.2	54.3841	94.2	12.5149	94.2	4.05312	94.2	1.77277	94.2	1.21644	94.2	0.479121
94.4	243.8	94.4	196.25	94.4	178.694	94.4	153.022	94.4	91.2727	94.4	54.4934	94.4	12.5368	94.4	4.06181	94.4	1.77551	94.4	1.21835	94.4	0.47975
94.6	244.082	94.6	196.663	94.6	179.093	94.6	153.341	94.6	91.4777	94.6	54.6029	94.6	12.5589	94.6	4.06988	94.6	1.77807	94.6	1.22101	94.6	0.480291
94.8	244.315	94.8	197.079	94.8	179.498	94.8	153.655	94.8	91.6827	94.8	54.7119	94.8	12.5807	94.8	4.07815	94.8	1.78078	94.8	1.22298	94.8	0.480968
95	244.564	95	197.502	95	179.904	95	153.971	95	91.8834	95	54.8192	95	12.6029	95	4.08639	95	1.78376	95	1.22472	95	0.48124
95.2	244.753	95.2	197.924	95.2	180.312	95.2	154.284	95.2	92.0831	95.2	54.9292	95.2	12.6256	95.2	4.09494	95.2	1.78657	95.2	1.22704	95.2	0.482265
95.4	244.926	95.4	198.345	95.4	180.721	95.4	154.595	95.4	92.2824	95.4	55.0387	95.4	12.6484	95.4	4.10325	95.4	1.78924	95.4	1.22899	95.4	0.482277
95.6	245.049	95.6	198.765	95.6	181.132	95.6	154.902	95.6	92.4843	95.6	55.1481	95.6	12.6709	95.6	4.11163	95.6	1.79246	95.6	1.23122	95.6	0.482551
95.8	245.182	95.8	199.186	95.8	181.542	95.8	155.211	95.8	92.6874	95.8	55.2565	95.8	12.694	95.8	4.12053	95.8	1.79518	95.8	1.23345	95.8	0.483677
96	245.339	96	199.606	96	181.952	96	155.52	96	92.8896	96	55.3653	96	12.7167	96	4.12865	96	1.79759	96	1.23592	96	0.484123
96.2	245.49	96.2	200.027	96.2	182.363	96.2	155.828	96.2	93.0909	96.2	55.4753	96.2	12.7387	96.2	4.13708	96.2	1.80033	96.2	1.23765	96.2	0.484426
96.4	245.681	96.4	200.443	96.4	182.774	96.4	156.141	96.4	93.294	96.4	55.5844	96.4	12.7615	96.4	4.14539	96.4	1.80297	96.4	1.23996	96.4	0.485076
96.6	245.84	96.6	200.864	96.6	183.184	96.6	156.453	96.6	93.4947	96.6	55.6939	96.6	12.7834	96.6	4.15396	96.6	1.806	96.6	1.24168	96.6	0.485237
96.8	246.014	96.8	201.28	96.8	183.591	96.8	156.763	96.8	93.6947	96.8	55.8027	96.8	12.8056	96.8	4.16223	96.8	1.80867	96.8	1.24405	96.8	0.485951
97	246.117	97	201.7	97	184.003	97	157.07	97	93.8932	97	55.9109	97	12.8274	97	4.17051	97	1.81187	97	1.24671	97	0.486088
97.2	246.251	97.2	202.121	97.2	184.416	97.2	157.378	97.2	94.0912	97.2	56.0203	97.2	12.8499	97.2	4.17843	97.2	1.81465	97.2	1.24859	97.2	0.487437
97.4	246.422	97.4	202.54	97.4	184.828	97.4	157.69	97.4	94.2896	97.4	56.1295	97.4	12.8726	97.4	4.18655	97.4	1.81753	97.4	1.25119	97.4	0.487719
97.6	246.451	97.6	202.966	97.6	185.239	97.6	158.004	97.6	94.4875	97.6	56.2401	97.6	12.8952	97.6	4.19496	97.6	1.82047	97.6	1.25321	97.6	0.48773
97.8	246.508	97.8	203.396	97.8	185.652	97.8	158.315	97.8	94.6852	97.8	56.3511	97.8	12.9176	97.8	4.20337	97.8	1.82353	97.8	1.25544	97.8	0.487941
98	246.616	98	203.826	98	186.062	98	158.627	98	94.8836	98	56.463	98	12.94	98	4.21199	98	1.82611	98	1.25757	98	0.488674
98.2	246.744	98.2	204.257	98.2	186.471	98.2	158.944	98.2	95.0792	98.2	56.5736	98.2	12.9632	98.2	4.2202	98.2	1.82945	98.2	1.25952	98.2	0.489334
98.4	246.931	98.4	204.687	98.4	186.884	98.4	159.262	98.4	95.2785	98.4	56.684	98.4	12.9854	98.4	4.22831	98.4	1.83245	98.4	1.26229	98.4	0.489159
98.6	247.046	98.6	205.111	98.6	187.295	98.6	159.578	98.6	95.4771	98.6	56.7953	98.6	13.0072	98.6	4.23697	98.6	1.83495	98.6	1.26376	98.6	0.489888
98.8	247.275	98.8	205.536	98.8	187.708	98.8	159.892	98.8	95.673	98.8	56.9055	98.8	13.0289	98.8	4.24476	98.8	1.83822	98.8	1.26635	98.8	0.490732
99	247.541	99	205.965	99	188.118	99	160.205	99	95.8683	99	57.0166	99	13.0515	99	4.25336	99	1.84153	99	1.26834	99	0.491349
99.2	247.727	99.2	206.392	99.2	188.524	99.2	160.517	99.2	96.0631	99.2	57.1277	99.2	13.0737	99.2	4.26224	99.2	1.8443	99.2	1.27063	99.2	0.491866
99.4	247.957	99.4	206.825	99.4	188.932	99.4	160.829	99.4	96.2594	99.4	57.2377	99.4	13.096	99.4	4.27014	99.4	1.84714	99.4	1.27284	99.4	0.492216
99.6	248.247	99.6	207.253	99.6	189.339	99.6	161.14	99.6	96.4534	99.6	57.3473	99.6	13.1178	99.6	4.27885	99.6	1.84978	99.6	1.27507	99.6	0.492453
99.8	248.472	99.8	207.676	99.8	189.749	99.8	161.452	99.8	96.647	99.8	57.4571	99.8	13.1408	99.8	4.2877	99.8	1.85281	99.8	1.27721	99.8	0.493109
100	248.734	100	208.099	100	190.156	100	161.766	100	96.8422	100	57.5668	100	13.1626	100	4.2962	100	1.85555	100	1.27924	100	0.493248
100.2	249.061	100.2	208.528	100.2	190.566	100.2	162.082	100.2	97.0413	100.2	57.678	100.2	13.1837	100.2	4.305	100.2	1.85795	100.2	1.2816	100.2	0.493681
100.4	249.4	100.4	208.949	100.4	190.973	100.4	162.396	100.4	97.2404	100.4	57.7885	100.4	13.2054	100.4	4.31343	100.4	1.86106	100.4	1.2834	100.4	0.494167
100.6	249.95	100.6	209.367	100.6	191.383	100.6	162.714	100.6	97.4348	100.6	57.8996	100.6	13.2278	100.6	4.32202	100.6	1.86441	100.6	1.28575	100.6	0.494987
100.8	250.445	100.8	209.79	100.8	191.79	100.8	163.031	100.8	97.6312	100.8	58.0117	100.8	13.2489	100.8	4.33058	100.8	1.86707	100.8	1.28792	100.8	0.495185
101	250.738	101	210.209	101	192.201	101	163.344	101	97.8263	101	58.1246	101	13.2708	101	4.33895	101	1.86948	101	1.29025	101	0.495438
101.2	250.902	101.2	210.63	101.2	192.611	101.2	163.661	101.2	98.0228	101.2	58.2374	101.2	13.2923	101.2	4.34789	101.2	1.87258	101.2	1.29247	101.2	0.495365
101.4	251.211	101.4	211.052	101.4	193.018	101.4	163.978	101.4	98.224	101.4	58.3505	101.4	13.314	101.4	4.35669	101.4	1.87514	101.4	1.2945	101.4	0.496003
101.6	251.432	101.6	211.474	101.6	193.428	101.6	164.295	101.6	98.4238	101.6	58.4634	101.6	13.3359	101.6	4.36444	101.6	1.87812	101.6	1.29695	101.6	0.496404
101.8	251.526	101.8	211.89	101.8	193.836	101.8	164.606	101.8	98.6222	101.8	58.5767	101.8	13.3572	101.8	4.37291	101.8	1.88015	101.8	1.29884	101.8	0.496702
102	251.811	102	212.31	102	194.246	102	164.914	102	98.8151	102	58.6898	102	13.3787	102	4.38124	102	1.88329	102	1.30136	102	0.496988
102.2	252.047	102.2	212.735	102.2	194.659	102.2	165.229	102.2	99.007	102.2	58.8018	102.2	13.4002	102.2	4.38936	102.2	1.88617	102.2	1.30358	102.2	0.497525
102.4	252.591	102.4	213.162	102.4	195.068	102.4	165.542	102.4	99.1982	102.4	58.9125	102.4	13.4213	102.4	4.3977	102.4	1.88878	102.4	1.30539	102.4	0.497897
102.6	253.067	102.6	213.588	102.6	195.478	102.6	165.858	102.6	99.3906	102.6	59.0228	102.6	13.4433	102.6	4.40647	102.6	1.89175	102.6	1.30781	102.6	0.498994
102.8	253.881	102.8	214.006	102.8	195.891	102.8	166.169	102.8	99.5796	102.8	59.1336	102.8	13.4641	102.8	4.41492	102.8	1.89431	102.8	1.30997	102.8	0.499563
103	254.769	103	214.435	103	196.301	103	166.479	103	99.7683	103	59.2444	103	13.4855	103	4.42342	103	1.89734	103	1.31252	103	0.49982
103.2	255.724	103.2	214.859	103.2	196.71	103.2	166.791	103.2	99.9561	103.2	59.3545	103.2	13.5064	103.2	4.43221	103.2	1.90009	103.2	1.31415	103.2	0.500223
103.4	256.942	103.4	215.28	103.4	197.119	103.4	167.11	103.4	100.144	103.4	59.464	103.4	13.5281	103.4	4.4403	103.4	1.90264	103.4	1.31663	103.4	0.500884
	103.6	103.6	197.532	103.6	167.426	103.6	100.333	103.6	59.5731	103.6	13.5492	103.6	4.44981	103.6	1.90603	103.6	1.31914	103.6	0.501476
	103.8	103.8	197.948	103.8	167.735	103.8	100.519	103.8	59.6823	103.8	13.5692	103.8	4.45882	103.8	1.90879	103.8	1.3214	103.8	0.502677
	104	104	198.366	104	168.036	104	100.701	104	59.7895	104	13.5899	104	4.46778	104	1.91121	104	1.32369	104	0.503192
	104.2	104.2	198.787	104.2	168.335	104.2	100.883	104.2	59.8993	104.2	13.6111	104.2	4.47643	104.2	1.91362	104.2	1.32611	104.2	0.503746
	104.4	104.4	199.206	104.4	168.639	104.4	101.068	104.4	60.0079	104.4	13.6314	104.4	4.48516	104.4	1.91707	104.4	1.32847	104.4	0.504134
	104.6	104.6	199.628	104.6	168.945	104.6	101.251	104.6	60.1166	104.6	13.6527	104.6	4.49321	104.6	1.91966	104.6	1.33063	104.6	0.504794
	104.8	104.8	200.045	104.8	169.249	104.8	101.437	104.8	60.2248	104.8	13.6724	104.8	4.5024	104.8	1.9227	104.8	1.3332	104.8	0.505678
	105	105	200.465	105	169.553	105	101.622	105	60.3331	105	13.6931	105	4.51062	105	1.92526	105	1.33514	105	0.505794
	105.2	105.2	200.884	105.2	169.859	105.2	101.806	105.2	60.441	105.2	13.7139	105.2	4.51884	105.2	1.92768	105.2	1.33727	105.2	0.505929
	105.4	105.4	201.297	105.4	170.167	105.4	101.988	105.4	60.549	105.4	13.7344	105.4	4.52738	105.4	1.93006	105.4	1.33958	105.4	0.506367
	105.6	105.6	201.712	105.6	170.48	105.6	102.17	105.6	60.657	105.6	13.7557	105.6	4.53624	105.6	1.93315	105.6	1.3415	105.6	0.506828
	105.8	105.8	202.122	105.8	170.792	105.8	102.357	105.8	60.7639	105.8	13.7765	105.8	4.54449	105.8	1.93593	105.8	1.34334	105.8	0.507902
	106	106	202.535	106	171.096	106	102.544	106	60.8708	106	13.7977	106	4.55339	106	1.93882	106	1.34633	106	0.507709
	106.2	106.2	202.949	106.2	171.402	106.2	102.73	106.2	60.9791	106.2	13.8184	106.2	4.56229	106.2	1.94145	106.2	1.34809	106.2	0.507862
	106.4	106.4	203.361	106.4	171.708	106.4	102.923	106.4	61.0862	106.4	13.84	106.4	4.57066	106.4	1.94437	106.4	1.3497	106.4	0.509056
	106.6	106.6	203.771	106.6	172.021	106.6	103.113	106.6	61.1938	106.6	13.8611	106.6	4.57913	106.6	1.94744	106.6	1.3522	106.6	0.509084
	106.8	106.8	204.183	106.8	172.329	106.8	103.304	106.8	61.3002	106.8	13.8821	106.8	4.58821	106.8	1.94951	106.8	1.35457	106.8	0.509877
	107	107	204.593	107	172.639	107	103.494	107	61.4068	107	13.9029	107	4.59649	107	1.95296	107	1.35617	107	0.50982
	107.2	107.2	205.008	107.2	172.945	107.2	103.681	107.2	61.5131	107.2	13.9242	107.2	4.60479	107.2	1.9553	107.2	1.35857	107.2	0.510693
	107.4	107.4	205.423	107.4	173.251	107.4	103.87	107.4	61.6196	107.4	13.9455	107.4	4.61305	107.4	1.95867	107.4	1.3608	107.4	0.511246
	107.6	107.6	205.837	107.6	173.563	107.6	104.06	107.6	61.727	107.6	13.9664	107.6	4.62161	107.6	1.96114	107.6	1.363	107.6	0.511532
	107.8	107.8	206.25	107.8	173.87	107.8	104.249	107.8	61.8341	107.8	13.9887	107.8	4.62989	107.8	1.96372	107.8	1.36532	107.8	0.511543
	108	108	206.666	108	174.181	108	104.439	108	61.9421	108	14.0099	108	4.6383	108	1.96685	108	1.36739	108	0.511551
	108.2	108.2	207.081	108.2	174.493	108.2	104.628	108.2	62.0496	108.2	14.0314	108.2	4.64646	108.2	1.96921	108.2	1.36922	108.2	0.512123
	108.4	108.4	207.494	108.4	174.805	108.4	104.819	108.4	62.1577	108.4	14.0529	108.4	4.65437	108.4	1.97179	108.4	1.37173	108.4	0.512732
	108.6	108.6	207.912	108.6	175.119	108.6	105.011	108.6	62.2665	108.6	14.0742	108.6	4.66268	108.6	1.97458	108.6	1.37435	108.6	0.513088
	108.8	108.8	208.332	108.8	175.437	108.8	105.203	108.8	62.375	108.8	14.0957	108.8	4.67097	108.8	1.97686	108.8	1.37634	108.8	0.513912
	109	109	208.751	109	175.748	109	105.397	109	62.483	109	14.1165	109	4.67868	109	1.97986	109	1.37912	109	0.51436
	109.2	109.2	209.17	109.2	176.061	109.2	105.59	109.2	62.5922	109.2	14.1373	109.2	4.68651	109.2	1.98235	109.2	1.38122	109.2	0.515181
	109.4	109.4	209.593	109.4	176.371	109.4	105.782	109.4	62.7006	109.4	14.1587	109.4	4.69484	109.4	1.98547	109.4	1.38335	109.4	0.515349
	109.6	109.6	210.017	109.6	176.682	109.6	105.974	109.6	62.8096	109.6	14.1802	109.6	4.70287	109.6	1.98819	109.6	1.38596	109.6	0.515155
	109.8	109.8	210.443	109.8	176.995	109.8	106.164	109.8	62.9189	109.8	14.2009	109.8	4.7109	109.8	1.99069	109.8	1.38796	109.8	0.515991
	110	110	210.867	110	177.312	110	106.355	110	63.0283	110	14.2219	110	4.71964	110	1.99373	110	1.39026	110	0.516961
	110.2	110.2	211.294	110.2	177.619	110.2	106.543	110.2	63.1377	110.2	14.2436	110.2	4.72669	110.2	1.99643	110.2	1.39213	110.2	0.517656
	110.4	110.4	211.714	110.4	177.927	110.4	106.732	110.4	63.2477	110.4	14.264	110.4	4.73487	110.4	1.99936	110.4	1.39402	110.4	0.517565
	110.6	110.6	212.132	110.6	178.24	110.6	106.922	110.6	63.3587	110.6	14.2858	110.6	4.74312	110.6	2.00246	110.6	1.39605	110.6	0.518247
	110.8	110.8	212.55	110.8	178.553	110.8	107.11	110.8	63.4676	110.8	14.3075	110.8	4.75098	110.8	2.005	110.8	1.39831	110.8	0.519123
	111	111	212.967	111	178.865	111	107.301	111	63.5768	111	14.3287	111	4.75897	111	2.00848	111	1.40057	111	0.520208
	111.2	111.2	213.385	111.2	179.176	111.2	107.493	111.2	63.6862	111.2	14.3503	111.2	4.76709	111.2	2.01114	111.2	1.40241	111.2	0.520953
	111.4	111.4	213.799	111.4	179.492	111.4	107.68	111.4	63.7962	111.4	14.3713	111.4	4.77512	111.4	2.01422	111.4	1.4045	111.4	0.5206
	111.6	111.6	214.212	111.6	179.808	111.6	107.869	111.6	63.9082	111.6	14.3925	111.6	4.78291	111.6	2.01665	111.6	1.40662	111.6	0.522063
	111.8	111.8	214.627	111.8	180.125	111.8	108.059	111.8	64.0179	111.8	14.4139	111.8	4.79144	111.8	2.01958	111.8	1.40858	111.8	0.522443
	112	112	215.041	112	180.446	112	108.251	112	64.1286	112	14.4355	112	4.80032	112	2.0226	112	1.41088	112	0.522481
	112.2	112.2	215.452	112.2	180.77	112.2	108.439	112.2	64.2384	112.2	14.4565	112.2	4.80802	112.2	2.02548	112.2	1.41315	112.2	0.522995
	112.4	112.4	215.864	112.4	181.094	112.4	108.63	112.4	64.3476	112.4	14.4775	112.4	4.81615	112.4	2.02849	112.4	1.41478	112.4	0.523203
	112.6	112.6	216.275	112.6	181.42	112.6	108.818	112.6	64.455	112.6	14.4989	112.6	4.82316	112.6	2.03141	112.6	1.41646	112.6	0.523516
	112.8	112.8	216.685	112.8	181.745	112.8	109.006	112.8	64.562	112.8	14.5214	112.8	4.83064	112.8	2.03417	112.8	1.41913	112.8	0.524222
	113	113	217.094	113	182.066	113	109.19	113	64.6693	113	14.5429	113	4.83866	113	2.03706	113	1.42126	113	0.524947
	113.2	113.2	217.507	113.2	182.388	113.2	109.376	113.2	64.7751	113.2	14.5648	113.2	4.84685	113.2	2.03994	113.2	1.42339	113.2	0.525535
	113.4	113.4	217.922	113.4	182.716	113.4	109.561	113.4	64.8813	113.4	14.5867	113.4	4.85499	113.4	2.04266	113.4	1.42554	113.4	0.526135
	113.6	113.6	218.344	113.6	183.042	113.6	109.749	113.6	64.9872	113.6	14.6087	113.6	4.86156	113.6	2.04503	113.6	1.42737	113.6	0.526809
	113.8	113.8	218.76	113.8	183.372	113.8	109.937	113.8	65.093	113.8	14.63	113.8	4.86891	113.8	2.04822	113.8	1.42953	113.8	0.526805
	114	114	219.178	114	183.702	114	110.125	114	65.1994	114	14.6521	114	4.87631	114	2.05103	114	1.43151	114	0.527401
	114.2	114.2	219.6	114.2	184.028	114.2	110.316	114.2	65.3046	114.2	14.6738	114.2	4.88439	114.2	2.05345	114.2	1.43335	114.2	0.528075
	114.4	114.4	220.017	114.4	184.347	114.4	110.508	114.4	65.4109	114.4	14.6954	114.4	4.89126	114.4	2.05579	114.4	1.43587	114.4	0.528268
	114.6	114.6	220.434	114.6	184.663	114.6	110.699	114.6	65.5167	114.6	14.7173	114.6	4.89879	114.6	2.05909	114.6	1.43811	114.6	0.528363
	114.8	114.8	220.847	114.8	184.968	114.8	110.891	114.8	65.623	114.8	14.7388	114.8	4.90599	114.8	2.06136	114.8	1.43991	114.8	0.529108
	115	115	221.261	115	185.282	115	111.078	115	65.7292	115	14.7613	115	4.91317	115	2.06397	115	1.44212	115	0.529247
	115.2	115.2	221.675	115.2	185.591	115.2	111.268	115.2	65.8351	115.2	14.7832	115.2	4.92051	115.2	2.06658	115.2	1.44436	115.2	0.530292
	115.4	115.4	222.09	115.4	185.901	115.4	111.456	115.4	65.9414	115.4	14.8052	115.4	4.92745	115.4	2.06879	115.4	1.44582	115.4	0.530371
	115.6	115.6	222.504	115.6	186.212	115.6	111.646	115.6	66.0475	115.6	14.8277	115.6	4.9356	115.6	2.07132	115.6	1.4482	115.6	0.530426
	115.8	115.8	222.92	115.8	186.52	115.8	111.833	115.8	66.1532	115.8	14.8498	115.8	4.94341	115.8	2.07391	115.8	1.45006	115.8	0.530645
	116	116	223.336	116	186.833	116	112.018	116	66.2597	116	14.8719	116	4.95111	116	2.07633	116	1.45185	116	0.531589
	116.2	116.2	223.752	116.2	187.145	116.2	112.203	116.2	66.3664	116.2	14.8945	116.2	4.95839	116.2	2.07857	116.2	1.45387	116.2	0.53178
	116.4	116.4	224.169	116.4	187.458	116.4	112.393	116.4	66.4751	116.4	14.9167	116.4	4.96572	116.4	2.08162	116.4	1.45595	116.4	0.532634
	116.6	116.6	224.583	116.6	187.769	116.6	112.589	116.6	66.5832	116.6	14.9389	116.6	4.97301	116.6	2.08401	116.6	1.458	116.6	0.532894
	116.8	116.8	224.999	116.8	188.079	116.8	112.78	116.8	66.6924	116.8	14.9609	116.8	4.98079	116.8	2.08632	116.8	1.46002	116.8	0.533354
	117	117	225.416	117	188.382	117	112.975	117	66.8005	117	14.9825	117	4.98799	117	2.08955	117	1.46214	117	0.534276
	117.2	117.2	225.833	117.2	188.69	117.2	113.17	117.2	66.9083	117.2	15.0046	117.2	4.99506	117.2	2.09177	117.2	1.4641	117.2	0.534605
	117.4	117.4	226.246	117.4	189.001	117.4	113.364	117.4	67.0165	117.4	15.0265	117.4	5.00193	117.4	2.09439	117.4	1.46595	117.4	0.535413
	117.6	117.6	226.658	117.6	189.299	117.6	113.558	117.6	67.1248	117.6	15.0483	117.6	5.00903	117.6	2.09742	117.6	1.4681	117.6	0.535442
	117.8	117.8	227.07	117.8	189.598	117.8	113.751	117.8	67.2336	117.8	15.0709	117.8	5.01521	117.8	2.09998	117.8	1.47015	117.8	0.536084
	118	118	227.478	118	189.898	118	113.939	118	67.341	118	15.0929	118	5.02208	118	2.10254	118	1.47215	118	0.53638
	118.2	118.2	227.885	118.2	190.192	118.2	114.128	118.2	67.4486	118.2	15.1148	118.2	5.02882	118.2	2.10582	118.2	1.47449	118.2	0.536611
	118.4	118.4	228.292	118.4	190.486	118.4	114.318	118.4	67.5548	118.4	15.1358	118.4	5.03513	118.4	2.10848	118.4	1.47669	118.4	0.537219
	118.6	118.6	228.697	118.6	190.778	118.6	114.51	118.6	67.6625	118.6	15.1585	118.6	5.04137	118.6	2.11115	118.6	1.47833	118.6	0.537402
	118.8	118.8	229.103	118.8	191.069	118.8	114.7	118.8	67.7707	118.8	15.1797	118.8	5.04782	118.8	2.11432	118.8	1.48047	118.8	0.536617
	119	119	229.506	119	191.356	119	114.889	119	67.8798	119	15.2013	119	5.0548	119	2.11722	119	1.4825	119	0.537246
	119.2	119.2	229.909	119.2	191.644	119.2	115.079	119.2	67.9891	119.2	15.2232	119.2	5.06113	119.2	2.12067	119.2	1.48467	119.2	0.537496
	119.4	119.4	230.314	119.4	191.934	119.4	115.266	119.4	68.0988	119.4	15.2456	119.4	5.06737	119.4	2.12292	119.4	1.48688	119.4	0.537988
	119.6	119.6	230.718	119.6	192.225	119.6	115.456	119.6	68.207	119.6	15.2684	119.6	5.07392	119.6	2.12604	119.6	1.48904	119.6	0.537907
	119.8	119.8	231.126	119.8	192.515	119.8	115.646	119.8	68.3163	119.8	15.2905	119.8	5.08044	119.8	2.12913	119.8	1.49138	119.8	0.538795
	120	120	231.534	120	192.802	120	115.837	120	68.4245	120	15.3126	120	5.08704	120	2.13188	120	1.49334	120	0.538704
	120.2	120.2	231.94	120.2	193.085	120.2	116.023	120.2	68.532	120.2	15.3341	120.2	5.09341	120.2	2.13385	120.2	1.4952	120.2	0.539056
	120.4	120.4	232.343	120.4	193.371	120.4	116.209	120.4	68.6405	120.4	15.3562	120.4	5.09985	120.4	2.13753	120.4	1.49726	120.4	0.539235
	120.6	120.6	232.747	120.6	193.653	120.6	116.401	120.6	68.7489	120.6	15.3785	120.6	5.10658	120.6	2.13993	120.6	1.49967	120.6	0.540065
	120.8	120.8	233.147	120.8	193.939	120.8	116.593	120.8	68.8582	120.8	15.4014	120.8	5.11259	120.8	2.1425	120.8	1.50168	120.8	0.540744
	121	121	233.548	121	194.221	121	116.784	121	68.9677	121	15.4228	121	5.11979	121	2.14551	121	1.50403	121	0.541113
	121.2	121.2	233.949	121.2	194.503	121.2	116.975	121.2	69.0777	121.2	15.4462	121.2	5.12614	121.2	2.14824	121.2	1.50622	121.2	0.54157
	121.4	121.4	234.351	121.4	194.79	121.4	117.165	121.4	69.1869	121.4	15.4681	121.4	5.13275	121.4	2.15113	121.4	1.50869	121.4	0.542047
	121.6	121.6	234.751	121.6	195.068	121.6	117.357	121.6	69.2973	121.6	15.4907	121.6	5.13927	121.6	2.15458	121.6	1.51082	121.6	0.542259
	121.8	121.8	235.154	121.8	195.347	121.8	117.551	121.8	69.4061	121.8	15.5135	121.8	5.14574	121.8	2.1579	121.8	1.5126	121.8	0.542802
	122	122	235.557	122	195.629	122	117.747	122	69.5137	122	15.5366	122	5.15191	122	2.16068	122	1.51513	122	0.542884
	122.2	122.2	235.959	122.2	195.913	122.2	117.944	122.2	69.6225	122.2	15.5587	122.2	5.15867	122.2	2.16379	122.2	1.51668	122.2	0.54324
	122.4	122.4	236.359	122.4	196.199	122.4	118.139	122.4	69.7295	122.4	15.5823	122.4	5.16523	122.4	2.16662	122.4	1.51881	122.4	0.543125
	122.6	122.6	236.76	122.6	196.481	122.6	118.334	122.6	69.8363	122.6	15.6052	122.6	5.17143	122.6	2.16995	122.6	1.52164	122.6	0.544096
	122.8	122.8	237.16	122.8	196.762	122.8	118.531	122.8	69.9422	122.8	15.628	122.8	5.17753	122.8	2.1725	122.8	1.52312	122.8	0.54391
	123	123	237.561	123	197.043	123	118.726	123	70.0491	123	15.6512	123	5.1846	123	2.17545	123	1.52486	123	0.544533
	123.2	123.2	237.962	123.2	197.322	123.2	118.925	123.2	70.1546	123.2	15.6746	123.2	5.1909	123.2	2.17837	123.2	1.52719	123.2	0.545254
	123.4	123.4	238.364	123.4	197.598	123.4	119.121	123.4	70.261	123.4	15.6976	123.4	5.1969	123.4	2.1813	123.4	1.52898	123.4	0.545492
	123.6	123.6	238.769	123.6	197.867	123.6	119.318	123.6	70.3668	123.6	15.7201	123.6	5.20333	123.6	2.18469	123.6	1.53131	123.6	0.545751
	123.8	123.8	239.17	123.8	198.147	123.8	119.524	123.8	70.4738	123.8	15.7426	123.8	5.20937	123.8	2.18748	123.8	1.53335	123.8	0.545696
	124	124	239.572	124	198.424	124	119.727	124	70.581	124	15.766	124	5.21589	124	2.19035	124	1.53547	124	0.546135
	124.2	124.2	239.977	124.2	198.709	124.2	119.932	124.2	70.6877	124.2	15.7898	124.2	5.22285	124.2	2.19368	124.2	1.53742	124.2	0.545702
	124.4	124.4	240.376	124.4	199.005	124.4	120.127	124.4	70.7963	124.4	15.8131	124.4	5.22897	124.4	2.19667	124.4	1.53949	124.4	0.545862
	124.6	124.6	240.779	124.6	199.31	124.6	120.325	124.6	70.9048	124.6	15.8363	124.6	5.23506	124.6	2.1994	124.6	1.54174	124.6	0.546139
	124.8	124.8	241.185	124.8	199.609	124.8	120.525	124.8	71.0129	124.8	15.8597	124.8	5.2415	124.8	2.20271	124.8	1.54352	124.8	0.54695
	125	125	241.593	125	199.902	125	120.728	125	71.1222	125	15.8834	125	5.24716	125	2.20598	125	1.54582	125	0.547097
	125.2	125.2	242.003	125.2	200.188	125.2	120.932	125.2	71.232	125.2	15.9063	125.2	5.25381	125.2	2.20847	125.2	1.54763	125.2	0.547078
	125.4	125.4	242.417	125.4	200.467	125.4	121.14	125.4	71.3418	125.4	15.93	125.4	5.26044	125.4	2.21165	125.4	1.55023	125.4	0.548009
	125.6	125.6	242.831	125.6	200.746	125.6	121.348	125.6	71.4514	125.6	15.9538	125.6	5.26541	125.6	2.21467	125.6	1.55222	125.6	0.548476
	125.8	125.8	243.248	125.8	201.024	125.8	121.556	125.8	71.5613	125.8	15.9774	125.8	5.27192	125.8	2.21763	125.8	1.55402	125.8	0.548986
	126	126	243.663	126	201.305	126	121.767	126	71.6728	126	16.0014	126	5.2783	126	2.22039	126	1.55604	126	0.54978
	126.2	126.2	244.078	126.2	201.582	126.2	121.981	126.2	71.7846	126.2	16.0257	126.2	5.28453	126.2	2.2232	126.2	1.55835	126.2	0.54955
	126.4	126.4	244.492	126.4	201.86	126.4	122.192	126.4	71.8968	126.4	16.0492	126.4	5.29061	126.4	2.2265	126.4	1.55995	126.4	0.550354
	126.6	126.6	244.905	126.6	202.132	126.6	122.397	126.6	72.0087	126.6	16.0733	126.6	5.29677	126.6	2.22961	126.6	1.56222	126.6	0.550587
	126.8	126.8	245.318	126.8	202.398	126.8	122.606	126.8	72.1196	126.8	16.097	126.8	5.30282	126.8	2.23281	126.8	1.56438	126.8	0.550839
	127	127	245.729	127	202.662	127	122.817	127	72.2315	127	16.1209	127	5.3092	127	2.236	127	1.56628	127	0.551274
	127.2	127.2	246.14	127.2	202.918	127.2	123.025	127.2	72.3427	127.2	16.1451	127.2	5.31532	127.2	2.23896	127.2	1.56828	127.2	0.551869
	127.4	127.4	246.551	127.4	203.185	127.4	123.231	127.4	72.4545	127.4	16.1698	127.4	5.32141	127.4	2.24214	127.4	1.57032	127.4	0.551909
	127.6	127.6	246.961	127.6	203.451	127.6	123.43	127.6	72.5658	127.6	16.1942	127.6	5.32763	127.6	2.24522	127.6	1.57248	127.6	0.552794
	127.8	127.8	247.364	127.8	203.725	127.8	123.631	127.8	72.6769	127.8	16.2194	127.8	5.33417	127.8	2.24778	127.8	1.57452	127.8	0.552885
	128	128	247.77	128	203.997	128	123.826	128	72.7878	128	16.2446	128	5.34044	128	2.25062	128	1.57617	128	0.553604
	128.2	128.2	248.179	128.2	204.267	128.2	124.024	128.2	72.8985	128.2	16.2699	128.2	5.34684	128.2	2.25334	128.2	1.57848	128.2	0.553992
	128.4	128.4	248.584	128.4	204.54	128.4	124.215	128.4	73.0101	128.4	16.295	128.4	5.35358	128.4	2.25632	128.4	1.58041	128.4	0.55426
	128.6	128.6	248.99	128.6	204.827	128.6	124.405	128.6	73.1219	128.6	16.3197	128.6	5.35957	128.6	2.25843	128.6	1.58247	128.6	0.554094
	128.8	128.8	249.398	128.8	205.108	128.8	124.601	128.8	73.2325	128.8	16.3449	128.8	5.36612	128.8	2.26082	128.8	1.58485	128.8	0.554385
	129	129	249.805	129	205.406	129	124.803	129	73.3428	129	16.3695	129	5.37275	129	2.26359	129	1.58685	129	0.554193
	129.2	129.2	250.212	129.2	205.699	129.2	125.007	129.2	73.453	129.2	16.3952	129.2	5.37926	129.2	2.26622	129.2	1.58923	129.2	0.554237
	129.4	129.4	250.627	129.4	205.987	129.4	125.207	129.4	73.5624	129.4	16.4204	129.4	5.38653	129.4	2.26905	129.4	1.59112	129.4	0.554798
	129.6	129.6	251.037	129.6	206.269	129.6	125.409	129.6	73.6716	129.6	16.4459	129.6	5.39288	129.6	2.27164	129.6	1.59317	129.6	0.55443
	129.8	129.8	251.446	129.8	206.552	129.8	125.611	129.8	73.7814	129.8	16.4713	129.8	5.39874	129.8	2.27423	129.8	1.595	129.8	0.554905
	130	130	251.862	130	206.837	130	125.808	130	73.892	130	16.4965	130	5.40552	130	2.27683	130	1.59696	130	0.554753
	130.2	130.2	252.271	130.2	207.13	130.2	126.01	130.2	74.0032	130.2	16.5222	130.2	5.41176	130.2	2.27892	130.2	1.59937	130.2	0.554989
	130.4	130.4	252.673	130.4	207.419	130.4	126.208	130.4	74.114	130.4	16.547	130.4	5.41803	130.4	2.28146	130.4	1.6016	130.4	0.555412
	130.6	130.6	253.078	130.6	207.711	130.6	126.405	130.6	74.2252	130.6	16.5726	130.6	5.42483	130.6	2.28403	130.6	1.60379	130.6	0.555367
	130.8	130.8	253.483	130.8	208.011	130.8	126.609	130.8	74.3361	130.8	16.5974	130.8	5.43174	130.8	2.28703	130.8	1.60608	130.8	0.555547
	131	131	253.886	131	208.304	131	126.819	131	74.4472	131	16.6231	131	5.43859	131	2.28925	131	1.60786	131	0.55577
	131.2	131.2	254.287	131.2	208.599	131.2	127.024	131.2	74.5584	131.2	16.6484	131.2	5.44508	131.2	2.29172	131.2	1.60988	131.2	0.555623
	131.4	131.4	254.689	131.4	208.894	131.4	127.231	131.4	74.6698	131.4	16.6743	131.4	5.45089	131.4	2.29399	131.4	1.61208	131.4	0.556264
	131.6	131.6	255.092	131.6	209.186	131.6	127.434	131.6	74.7804	131.6	16.7001	131.6	5.45742	131.6	2.29657	131.6	1.61386	131.6	0.555914
	131.8	131.8	255.499	131.8	209.482	131.8	127.637	131.8	74.8933	131.8	16.7253	131.8	5.46421	131.8	2.29931	131.8	1.61627	131.8	0.556139
	132	132	255.91	132	209.781	132	127.839	132	75.0051	132	16.7515	132	5.47081	132	2.30229	132	1.6183	132	0.556248
	132.2	132.2	256.323	132.2	210.082	132.2	128.04	132.2	75.1199	132.2	16.777	132.2	5.47731	132.2	2.30448	132.2	1.62087	132.2	0.556996
	132.4	132.4	256.734	132.4	210.366	132.4	128.248	132.4	75.2336	132.4	16.8028	132.4	5.48427	132.4	2.30746	132.4	1.62248	132.4	0.556596
	132.6	132.6	257.145	132.6	210.668	132.6	128.459	132.6	75.3484	132.6	16.8293	132.6	5.4908	132.6	2.31021	132.6	1.62462	132.6	0.557341
	132.8	132.8	257.558	132.8	210.983	132.8	128.672	132.8	75.4618	132.8	16.8553	132.8	5.49717	132.8	2.31221	132.8	1.62681	132.8	0.55696
	133	133	257.972	133	211.304	133	128.872	133	75.5763	133	16.8813	133	5.50393	133	2.31481	133	1.62877	133	0.557698
	133.2	133.2	258.387	133.2	211.615	133.2	129.077	133.2	75.6912	133.2	16.9073	133.2	5.51025	133.2	2.31737	133.2	1.63087	133.2	0.557875
	133.4	133.4	258.803	133.4	211.916	133.4	129.284	133.4	75.8061	133.4	16.934	133.4	5.51781	133.4	2.31985	133.4	1.63325	133.4	0.557264
	133.6	133.6	259.224	133.6	212.214	133.6	129.488	133.6	75.9223	133.6	16.9593	133.6	5.52452	133.6	2.32293	133.6	1.63492	133.6	0.557202
	133.8	133.8	259.651	133.8	212.507	133.8	129.697	133.8	76.0381	133.8	16.9858	133.8	5.53196	133.8	2.32567	133.8	1.63711	133.8	0.557751
	134	134	260.074	134	212.806	134	129.911	134	76.1534	134	17.012	134	5.53904	134	2.3282	134	1.63933	134	0.557637
	134.2	134.2	260.499	134.2	213.099	134.2	130.128	134.2	76.2691	134.2	17.0386	134.2	5.54641	134.2	2.33113	134.2	1.64102	134.2	0.557761
	134.4	134.4	260.921	134.4	213.395	134.4	130.335	134.4	76.3852	134.4	17.0644	134.4	5.55267	134.4	2.33341	134.4	1.64357	134.4	0.558471
	134.6	134.6	261.341	134.6	213.682	134.6	130.539	134.6	76.5017	134.6	17.0901	134.6	5.56023	134.6	2.33538	134.6	1.64533	134.6	0.558098
	134.8	134.8	261.764	134.8	213.961	134.8	130.752	134.8	76.6179	134.8	17.1161	134.8	5.56647	134.8	2.33798	134.8	1.64753	134.8	0.558852
	135	135	262.188	135	214.24	135	130.964	135	76.7348	135	17.1421	135	5.57353	135	2.34036	135	1.64948	135	0.559032
	135.2	135.2	262.613	135.2	214.511	135.2	131.175	135.2	76.851	135.2	17.1694	135.2	5.58072	135.2	2.34192	135.2	1.65176	135.2	0.559601
	135.4	135.4	263.038	135.4	214.784	135.4	131.389	135.4	76.9675	135.4	17.1944	135.4	5.58716	135.4	2.34455	135.4	1.65413	135.4	0.560066
	135.6	135.6	263.462	135.6	215.057	135.6	131.604	135.6	77.085	135.6	17.2216	135.6	5.59347	135.6	2.34718	135.6	1.65579	135.6	0.560441
	135.8	135.8	263.89	135.8	215.325	135.8	131.82	135.8	77.2018	135.8	17.2476	135.8	5.60018	135.8	2.34912	135.8	1.65792	135.8	0.5607
	136	136	264.315	136	215.611	136	132.03	136	77.3188	136	17.2737	136	5.60658	136	2.35167	136	1.66	136	0.560665
	136.2	136.2	264.738	136.2	215.883	136.2	132.243	136.2	77.4366	136.2	17.3004	136.2	5.61383	136.2	2.35394	136.2	1.66203	136.2	0.561505
	136.4	136.4	265.159	136.4	216.147	136.4	132.462	136.4	77.555	136.4	17.327	136.4	5.62072	136.4	2.35657	136.4	1.66395	136.4	0.562337
	136.6	136.6	265.582	136.6	216.414	136.6	132.681	136.6	77.6741	136.6	17.3536	136.6	5.62752	136.6	2.35854	136.6	1.66677	136.6	0.562816
	136.8	136.8	266.005	136.8	216.682	136.8	132.906	136.8	77.794	136.8	17.3801	136.8	5.63502	136.8	2.36121	136.8	1.66859	136.8	0.562159
	137	137	266.427	137	216.959	137	133.136	137	77.9129	137	17.4068	137	5.64174	137	2.36374	137	1.67052	137	0.563341
	137.2	137.2	266.852	137.2	217.238	137.2	133.364	137.2	78.0325	137.2	17.4333	137.2	5.64896	137.2	2.36569	137.2	1.67311	137.2	0.563021
	137.4	137.4	267.274	137.4	217.506	137.4	133.591	137.4	78.1516	137.4	17.4608	137.4	5.65577	137.4	2.36848	137.4	1.67492	137.4	0.563748
	137.6	137.6	267.694	137.6	217.772	137.6	133.818	137.6	78.2711	137.6	17.487	137.6	5.6632	137.6	2.37087	137.6	1.67713	137.6	0.564261
	137.8	137.8	268.114	137.8	218.05	137.8	134.046	137.8	78.3895	137.8	17.5136	137.8	5.66985	137.8	2.37296	137.8	1.67908	137.8	0.563811
	138	138	268.531	138	218.319	138	134.277	138	78.5085	138	17.5409	138	5.67612	138	2.37519	138	1.68106	138	0.56481
	138.2	138.2	268.947	138.2	218.578	138.2	134.502	138.2	78.6268	138.2	17.5669	138.2	5.68417	138.2	2.37767	138.2	1.68272	138.2	0.565055
	138.4	138.4	269.361	138.4	218.846	138.4	134.732	138.4	78.7436	138.4	17.5935	138.4	5.69043	138.4	2.38008	138.4	1.68518	138.4	0.565387
	138.6	138.6	269.775	138.6	219.102	138.6	134.961	138.6	78.8611	138.6	17.6205	138.6	5.69728	138.6	2.382	138.6	1.68734	138.6	0.565519
	138.8	138.8	270.185	138.8	219.359	138.8	135.186	138.8	78.9793	138.8	17.6465	138.8	5.70387	138.8	2.38506	138.8	1.68936	138.8	0.566712
	139	139	270.595	139	219.624	139	135.41	139	79.0974	139	17.673	139	5.71048	139	2.38799	139	1.6914	139	0.566674
	139.2	139.2	271.01	139.2	219.897	139.2	135.634	139.2	79.2156	139.2	17.6996	139.2	5.71687	139.2	2.39086	139.2	1.69374	139.2	0.566962
	139.4	139.4	271.42	139.4	220.156	139.4	135.854	139.4	79.3343	139.4	17.7262	139.4	5.72381	139.4	2.39293	139.4	1.69582	139.4	0.56768
	139.6	139.6	271.828	139.6	220.414	139.6	136.083	139.6	79.4534	139.6	17.7531	139.6	5.73041	139.6	2.39523	139.6	1.69802	139.6	0.567622
	139.8	139.8	272.238	139.8	220.663	139.8	136.317	139.8	79.5715	139.8	17.7805	139.8	5.73785	139.8	2.39766	139.8	1.70015	139.8	0.568178
	140	140	272.641	140	220.91	140	136.558	140	79.6898	140	17.807	140	5.74402	140	2.40019	140	1.70218	140	0.568455
	140.2	140.2	273.045	140.2	221.156	140.2	136.791	140.2	79.8084	140.2	17.834	140.2	5.75061	140.2	2.40239	140.2	1.70452	140.2	0.568858
	140.4	140.4	273.455	140.4	221.392	140.4	137.028	140.4	79.9272	140.4	17.8606	140.4	5.75774	140.4	2.40471	140.4	1.70677	140.4	0.56842
	140.6	140.6	273.865	140.6	221.632	140.6	137.263	140.6	80.0458	140.6	17.8866	140.6	5.76486	140.6	2.40744	140.6	1.70893	140.6	0.569072
	140.8	140.8	274.275	140.8	221.875	140.8	137.496	140.8	80.1642	140.8	17.9132	140.8	5.77147	140.8	2.41011	140.8	1.71114	140.8	0.568995
	141	141	274.684	141	222.121	141	137.727	141	80.2826	141	17.9392	141	5.77852	141	2.41233	141	1.71307	141	0.569678
	141.2	141.2	275.091	141.2	222.359	141.2	137.963	141.2	80.4009	141.2	17.9654	141.2	5.78502	141.2	2.41481	141.2	1.71509	141.2	0.569845
	141.4	141.4	275.501	141.4	222.587	141.4	138.2	141.4	80.5194	141.4	17.9908	141.4	5.79286	141.4	2.41713	141.4	1.71717	141.4	0.570414
	141.6	141.6	275.913	141.6	222.817	141.6	138.438	141.6	80.638	141.6	18.0174	141.6	5.79964	141.6	2.42021	141.6	1.71958	141.6	0.571159
	141.8	141.8	276.32	141.8	223.053	141.8	138.676	141.8	80.758	141.8	18.0435	141.8	5.80681	141.8	2.42193	141.8	1.72142	141.8	0.570748
	142	142	276.728	142	223.301	142	138.922	142	80.878	142	18.0697	142	5.81347	142	2.4257	142	1.72384	142	0.571676
	142.2	142.2	277.14	142.2	223.56	142.2	139.167	142.2	80.9965	142.2	18.0956	142.2	5.82079	142.2	2.42788	142.2	1.72561	142.2	0.571955
	142.4	142.4	277.553	142.4	223.828	142.4	139.412	142.4	81.1145	142.4	18.1214	142.4	5.82899	142.4	2.43026	142.4	1.72753	142.4	0.572252
	142.6	142.6	277.967	142.6	224.098	142.6	139.656	142.6	81.2321	142.6	18.1481	142.6	5.83548	142.6	2.43317	142.6	1.72999	142.6	0.572322
	142.8	142.8	278.383	142.8	224.371	142.8	139.901	142.8	81.3502	142.8	18.1738	142.8	5.84316	142.8	2.43582	142.8	1.73194	142.8	0.57299
	143	143	278.801	143	224.632	143	140.146	143	81.4676	143	18.2009	143	5.85046	143	2.43834	143	1.73415	143	0.572628
	143.2	143.2	279.215	143.2	224.893	143.2	140.393	143.2	81.5849	143.2	18.2276	143.2	5.85758	143.2	2.44097	143.2	1.73649	143.2	0.572894
	143.4	143.4	279.636	143.4	225.14	143.4	140.639	143.4	81.7017	143.4	18.2544	143.4	5.86439	143.4	2.44359	143.4	1.73869	143.4	0.57362
	143.6	143.6	280.053	143.6	225.386	143.6	140.888	143.6	81.8181	143.6	18.2805	143.6	5.87094	143.6	2.44573	143.6	1.74054	143.6	0.573627
	143.8	143.8	280.472	143.8	225.64	143.8	141.134	143.8	81.9344	143.8	18.3072	143.8	5.8782	143.8	2.44821	143.8	1.74252	143.8	0.574083
	144	144	280.895	144	225.905	144	141.37	144	82.0509	144	18.3338	144	5.88573	144	2.45081	144	1.74459	144	0.573385
	144.2	144.2	281.313	144.2	226.185	144.2	141.607	144.2	82.1681	144.2	18.3608	144.2	5.89216	144.2	2.45329	144.2	1.74709	144.2	0.573724
	144.4	144.4	281.73	144.4	226.468	144.4	141.836	144.4	82.2875	144.4	18.3873	144.4	5.89943	144.4	2.45582	144.4	1.7492	144.4	0.574624
	144.6	144.6	282.144	144.6	226.751	144.6	142.072	144.6	82.4066	144.6	18.414	144.6	5.9066	144.6	2.45865	144.6	1.75121	144.6	0.574653
	144.8	144.8	282.553	144.8	227.045	144.8	142.317	144.8	82.5255	144.8	18.4404	144.8	5.91371	144.8	2.46136	144.8	1.7532	144.8	0.574305
	145	145	282.966	145	227.33	145	142.56	145	82.6455	145	18.4662	145	5.92068	145	2.46441	145	1.75561	145	0.574315
	145.2	145.2	283.377	145.2	227.603	145.2	142.805	145.2	82.7653	145.2	18.4924	145.2	5.92745	145.2	2.46723	145.2	1.75761	145.2	0.575026
	145.4	145.4	283.797	145.4	227.877	145.4	143.051	145.4	82.8855	145.4	18.5183	145.4	5.93449	145.4	2.46902	145.4	1.75977	145.4	0.57513
	145.6	145.6	284.217	145.6	228.165	145.6	143.297	145.6	83.0062	145.6	18.5441	145.6	5.94167	145.6	2.47161	145.6	1.76215	145.6	0.575603
	145.8	145.8	284.633	145.8	228.47	145.8	143.539	145.8	83.1251	145.8	18.5704	145.8	5.94833	145.8	2.47418	145.8	1.76464	145.8	0.575255
	146	146	285.051	146	228.747	146	143.774	146	83.2439	146	18.5954	146	5.95576	146	2.47656	146	1.76674	146	0.575758
	146.2	146.2	285.469	146.2	229.044	146.2	143.997	146.2	83.3619	146.2	18.6208	146.2	5.9622	146.2	2.47892	146.2	1.76883	146.2	0.575774
	146.4	146.4	285.884	146.4	229.328	146.4	144.218	146.4	83.4809	146.4	18.6468	146.4	5.96952	146.4	2.4809	146.4	1.7712	146.4	0.576315
	146.6	146.6	286.299	146.6	229.615	146.6	144.438	146.6	83.6006	146.6	18.6728	146.6	5.97607	146.6	2.48378	146.6	1.77311	146.6	0.576529
	146.8	146.8	286.713	146.8	229.924	146.8	144.66	146.8	83.7204	146.8	18.6989	146.8	5.98327	146.8	2.48632	146.8	1.77522	146.8	0.576909
	147	147	287.134	147	230.205	147	144.883	147	83.8402	147	18.7254	147	5.99019	147	2.48878	147	1.77732	147	0.576502
	147.2	147.2	287.555	147.2	230.497	147.2	145.095	147.2	83.959	147.2	18.7517	147.2	5.99723	147.2	2.49106	147.2	1.77961	147.2	0.577293
	147.4	147.4	287.977	147.4	230.801	147.4	145.307	147.4	84.0767	147.4	18.778	147.4	6.00389	147.4	2.49367	147.4	1.78164	147.4	0.577509
	147.6	147.6	288.404	147.6	231.109	147.6	145.527	147.6	84.1953	147.6	18.8047	147.6	6.01034	147.6	2.49565	147.6	1.78365	147.6	0.577288
	147.8	147.8	288.829	147.8	231.397	147.8	145.754	147.8	84.3151	147.8	18.8315	147.8	6.01715	147.8	2.49827	147.8	1.78607	147.8	0.578181
	148	148	289.248	148	231.698	148	145.985	148	84.4328	148	18.8587	148	6.02453	148	2.50076	148	1.78773	148	0.57832
	148.2	148.2	289.669	148.2	232.018	148.2	146.207	148.2	84.5506	148.2	18.8851	148.2	6.03147	148.2	2.50324	148.2	1.79038	148.2	0.578578
	148.4	148.4	290.093	148.4	232.325	148.4	146.438	148.4	84.6679	148.4	18.9122	148.4	6.03848	148.4	2.50574	148.4	1.79189	148.4	0.578819
	148.6	148.6	290.52	148.6	232.619	148.6	146.684	148.6	84.7861	148.6	18.9389	148.6	6.04542	148.6	2.50813	148.6	1.79455	148.6	0.579388
	148.8	148.8	290.939	148.8	232.913	148.8	146.927	148.8	84.9044	148.8	18.9659	148.8	6.05293	148.8	2.51099	148.8	1.79639	148.8	0.578836
	149	149	291.36	149	233.227	149	147.171	149	85.0221	149	18.9932	149	6.06025	149	2.51298	149	1.79859	149	0.579401
	149.2	149.2	291.786	149.2	233.518	149.2	147.414	149.2	85.1403	149.2	19.02	149.2	6.06713	149.2	2.51573	149.2	1.80053	149.2	0.580234
	149.4	149.4	292.214	149.4	233.806	149.4	147.649	149.4	85.2574	149.4	19.0475	149.4	6.0741	149.4	2.51831	149.4	1.8027	149.4	0.580657
	149.6	149.6	292.638	149.6	234.092	149.6	147.888	149.6	85.3759	149.6	19.0747	149.6	6.08137	149.6	2.52046	149.6	1.8046	149.6	0.580968
	149.8	149.8	293.061	149.8	234.358	149.8	148.118	149.8	85.494	149.8	19.1021	149.8	6.08836	149.8	2.523	149.8	1.80692	149.8	0.580774
	150	150	293.482	150	234.622	150	148.349	150	85.6106	150	19.1292	150	6.09576	150	2.52501	150	1.80874	150	0.581296
	150.2	150.2	293.898	150.2	234.886	150.2	148.574	150.2	85.7277	150.2	19.1556	150.2	6.10209	150.2	2.52762	150.2	1.81088	150.2	0.581288
	150.4	150.4	294.312	150.4	235.164	150.4	148.798	150.4	85.8443	150.4	19.1823	150.4	6.10886	150.4	2.53009	150.4	1.81305	150.4	0.58162
	150.6	150.6	294.729	150.6	235.421	150.6	149.023	150.6	85.961	150.6	19.2083	150.6	6.11617	150.6	2.53229	150.6	1.81525	150.6	0.581257
	150.8	150.8	295.142	150.8	235.639	150.8	149.251	150.8	86.0771	150.8	19.235	150.8	6.12324	150.8	2.53473	150.8	1.81757	150.8	0.582084
	151	151	295.557	151	235.852	151	149.483	151	86.1932	151	19.2615	151	6.13041	151	2.53685	151	1.81978	151	0.582696
	151.2	151.2	295.965	151.2	236.046	151.2	149.711	151.2	86.3093	151.2	19.288	151.2	6.13793	151.2	2.53928	151.2	1.82144	151.2	0.583132
	151.4	151.4	296.371	151.4	236.258	151.4	149.941	151.4	86.4256	151.4	19.3149	151.4	6.14438	151.4	2.54198	151.4	1.82392	151.4	0.582936
	151.6	151.6	296.781	151.6	236.461	151.6	150.18	151.6	86.5419	151.6	19.3416	151.6	6.15252	151.6	2.54406	151.6	1.82555	151.6	0.583196
	151.8	151.8	297.191	151.8	236.644	151.8	150.427	151.8	86.6588	151.8	19.3681	151.8	6.15987	151.8	2.54654	151.8	1.8278	151.8	0.583652
	152	152	297.599	152	236.835	152	150.675	152	86.7759	152	19.3951	152	6.16747	152	2.5494	152	1.82982	152	0.584636
	152.2	152.2	298.016	152.2	237.038	152.2	150.917	152.2	86.8923	152.2	19.4218	152.2	6.17496	152.2	2.55142	152.2	1.8315	152.2	0.584676
	152.4	152.4	298.427	152.4	237.209	152.4	151.156	152.4	87.0094	152.4	19.449	152.4	6.18277	152.4	2.5547	152.4	1.83373	152.4	0.585678
	152.6	152.6	298.839	152.6	237.384	152.6	151.395	152.6	87.1265	152.6	19.4759	152.6	6.19001	152.6	2.55622	152.6	1.83558	152.6	0.585482
	152.8	152.8	299.254	152.8	237.551	152.8	151.649	152.8	87.2448	152.8	19.5026	152.8	6.19655	152.8	2.55912	152.8	1.83765	152.8	0.585115
	153	153	299.667	153	237.732	153	151.907	153	87.3629	153	19.5296	153	6.20417	153	2.5619	153	1.83943	153	0.585059
	153.2	153.2	300.08	153.2	237.917	153.2	152.153	153.2	87.4809	153.2	19.5569	153.2	6.21087	153.2	2.56481	153.2	1.84158	153.2	0.585883
	153.4	153.4	300.495	153.4	238.137	153.4	152.389	153.4	87.5995	153.4	19.5841	153.4	6.21873	153.4	2.56741	153.4	1.84339	153.4	0.58602
	153.6	153.6	300.91	153.6	238.367	153.6	152.624	153.6	87.7168	153.6	19.6115	153.6	6.2259	153.6	2.57039	153.6	1.84549	153.6	0.585835
	153.8	153.8	301.317	153.8	238.578	153.8	152.863	153.8	87.8366	153.8	19.6392	153.8	6.23374	153.8	2.5724	153.8	1.8473	153.8	0.585936
	154	154	301.723	154	238.801	154	153.104	154	87.9552	154	19.6666	154	6.24079	154	2.57564	154	1.84944	154	0.586766
	154.2	154.2	302.13	154.2	239.023	154.2	153.347	154.2	88.0759	154.2	19.6937	154.2	6.24826	154.2	2.57781	154.2	1.85174	154.2	0.587189
	154.4	154.4	302.532	154.4	239.218	154.4	153.589	154.4	88.1957	154.4	19.7194	154.4	6.25623	154.4	2.57997	154.4	1.85376	154.4	0.587462
	154.6	154.6	302.932	154.6	239.406	154.6	153.843	154.6	88.3155	154.6	19.7459	154.6	6.26358	154.6	2.5824	154.6	1.85596	154.6	0.587387
	154.8	154.8	303.334	154.8	239.603	154.8	154.101	154.8	88.4353	154.8	19.7718	154.8	6.27122	154.8	2.58585	154.8	1.85717	154.8	0.587883
	155	155	303.733	155	239.779	155	154.357	155	88.5548	155	19.7972	155	6.27891	155	2.58823	155	1.85945	155	0.588104
	155.2	155.2	304.135	155.2	239.962	155.2	154.617	155.2	88.6743	155.2	19.8236	155.2	6.28632	155.2	2.5908	155.2	1.8616	155.2	0.588807
	155.4	155.4	304.538	155.4	240.158	155.4	154.872	155.4	88.7949	155.4	19.8497	155.4	6.29387	155.4	2.59303	155.4	1.86368	155.4	0.589663
	155.6	155.6	304.947	155.6	240.347	155.6	155.116	155.6	88.9142	155.6	19.8753	155.6	6.3013	155.6	2.59561	155.6	1.86554	155.6	0.589989
	155.8	155.8	305.355	155.8	240.56	155.8	155.384	155.8	89.0321	155.8	19.9013	155.8	6.30858	155.8	2.59803	155.8	1.86743	155.8	0.590679
	156	156	305.757	156	240.774	156	155.649	156	89.1484	156	19.9274	156	6.31623	156	2.60044	156	1.86932	156	0.590677
	156.2	156.2	306.158	156.2	240.994	156.2	155.912	156.2	89.2647	156.2	19.9528	156.2	6.32471	156.2	2.60286	156.2	1.87168	156.2	0.591262
	156.4	156.4	306.565	156.4	241.237	156.4	156.163	156.4	89.3804	156.4	19.9778	156.4	6.33269	156.4	2.60507	156.4	1.87335	156.4	0.591906
	156.6	156.6	306.971	156.6	241.495	156.6	156.409	156.6	89.4963	156.6	20.0034	156.6	6.33964	156.6	2.60791	156.6	1.87576	156.6	0.591877
	156.8	156.8	307.378	156.8	241.756	156.8	156.658	156.8	89.6131	156.8	20.0291	156.8	6.3481	156.8	2.61039	156.8	1.87749	156.8	0.592374
	157	157	307.783	157	242.03	157	156.902	157	89.7288	157	20.0552	157	6.35618	157	2.61282	157	1.87969	157	0.592797
	157.2	157.2	308.193	157.2	242.315	157.2	157.15	157.2	89.8452	157.2	20.0812	157.2	6.36337	157.2	2.61483	157.2	1.88175	157.2	0.593437
	157.4	157.4	308.599	157.4	242.63	157.4	157.405	157.4	89.9617	157.4	20.1075	157.4	6.37187	157.4	2.61783	157.4	1.884	157.4	0.593451
	157.6	157.6	309.005	157.6	242.971	157.6	157.657	157.6	90.0775	157.6	20.1332	157.6	6.37942	157.6	2.61975	157.6	1.8857	157.6	0.594196
	157.8	157.8	309.41	157.8	243.296	157.8	157.911	157.8	90.194	157.8	20.159	157.8	6.38727	157.8	2.62229	157.8	1.8881	157.8	0.593925
	158	158	309.823	158	243.628	158	158.168	158	90.311	158	20.1839	158	6.39532	158	2.62489	158	1.89024	158	0.595367
	158.2	158.2	310.23	158.2	243.936	158.2	158.433	158.2	90.4276	158.2	20.2089	158.2	6.40326	158.2	2.62774	158.2	1.89246	158.2	0.59429
	158.4	158.4	310.638	158.4	244.215	158.4	158.707	158.4	90.5449	158.4	20.2338	158.4	6.41172	158.4	2.63038	158.4	1.89443	158.4	0.594431
	158.6	158.6	311.039	158.6	244.521	158.6	158.98	158.6	90.6634	158.6	20.2586	158.6	6.42027	158.6	2.63322	158.6	1.8967	158.6	0.59457
	158.8	158.8	311.436	158.8	244.802	158.8	159.245	158.8	90.7816	158.8	20.2833	158.8	6.42892	158.8	2.63568	158.8	1.89911	158.8	0.594661
	159	159	311.834	159	245.115	159	159.52	159	90.8985	159	20.3081	159	6.43659	159	2.63923	159	1.90088	159	0.594923
	159.2	159.2	312.232	159.2	245.432	159.2	159.795	159.2	91.0169	159.2	20.3322	159.2	6.44524	159.2	2.64174	159.2	1.9027	159.2	0.594685
	159.4	159.4	312.64	159.4	245.757	159.4	160.076	159.4	91.1362	159.4	20.3577	159.4	6.45344	159.4	2.64427	159.4	1.90515	159.4	0.595668
	159.6	159.6	313.047	159.6	246.051	159.6	160.367	159.6	91.2554	159.6	20.3835	159.6	6.46203	159.6	2.64629	159.6	1.90711	159.6	0.59621
	159.8	159.8	313.457	159.8	246.324	159.8	160.648	159.8	91.374	159.8	20.4086	159.8	6.47096	159.8	2.64957	159.8	1.90907	159.8	0.59591
	160	160	313.87	160	246.588	160	160.922	160	91.4928	160	20.4337	160	6.47927	160	2.65241	160	1.91144	160	0.596591
	160.2	160.2	314.283	160.2	246.842	160.2	161.195	160.2	91.611	160.2	20.4591	160.2	6.48772	160.2	2.65555	160.2	1.91325	160.2	0.596477
	160.4	160.4	314.691	160.4	247.148	160.4	161.462	160.4	91.7299	160.4	20.4847	160.4	6.49626	160.4	2.65787	160.4	1.91504	160.4	0.596743
	160.6	160.6	315.099	160.6	247.445	160.6	161.738	160.6	91.8481	160.6	20.5098	160.6	6.5048	160.6	2.66047	160.6	1.91725	160.6	0.597228
	160.8	160.8	315.503	160.8	247.766	160.8	162.018	160.8	91.9683	160.8	20.5346	160.8	6.51347	160.8	2.66341	160.8	1.91906	160.8	0.597715
	161	161	315.91	161	248.073	161	162.31	161	92.0877	161	20.5606	161	6.52163	161	2.66644	161	1.92171	161	0.597917
	161.2	161.2	316.319	161.2	248.327	161.2	162.598	161.2	92.2062	161.2	20.5863	161.2	6.53009	161.2	2.6691	161.2	1.92389	161.2	0.598387
	161.4	161.4	316.734	161.4	248.561	161.4	162.87	161.4	92.3251	161.4	20.6122	161.4	6.53839	161.4	2.67171	161.4	1.9259	161.4	0.598519
	161.6	161.6	317.147	161.6	248.787	161.6	163.142	161.6	92.4448	161.6	20.6382	161.6	6.54766	161.6	2.67444	161.6	1.92793	161.6	0.599259
	161.8	161.8	317.558	161.8	249.009	161.8	163.424	161.8	92.5668	161.8	20.6629	161.8	6.55595	161.8	2.67723	161.8	1.93013	161.8	0.600316
	162	162	317.974	162	249.199	162	163.72	162	92.687	162	20.6892	162	6.56489	162	2.68028	162	1.93266	162	0.601157
	162.2	162.2	318.389	162.2	249.395	162.2	164.012	162.2	92.8073	162.2	20.7151	162.2	6.57323	162.2	2.68256	162.2	1.93444	162.2	0.601895
	162.4	162.4	318.803	162.4	249.624	162.4	164.311	162.4	92.9264	162.4	20.7409	162.4	6.58229	162.4	2.68518	162.4	1.9365	162.4	0.602065
	162.6	162.6	319.214	162.6	249.95	162.6	164.61	162.6	93.0458	162.6	20.7664	162.6	6.59072	162.6	2.68771	162.6	1.93845	162.6	0.602774
	162.8	162.8	319.632	162.8	250.241	162.8	164.89	162.8	93.1639	162.8	20.7914	162.8	6.59869	162.8	2.69009	162.8	1.94076	162.8	0.603298
	163	163	320.044	163	250.543	163	165.158	163	93.284	163	20.8175	163	6.607	163	2.69214	163	1.94324	163	0.603167
	163.2	163.2	320.453	163.2	250.849	163.2	165.417	163.2	93.4027	163.2	20.8437	163.2	6.61573	163.2	2.6951	163.2	1.9451	163.2	0.603873
	163.4	163.4	320.856	163.4	251.124	163.4	165.682	163.4	93.5213	163.4	20.8696	163.4	6.62395	163.4	2.69743	163.4	1.94711	163.4	0.603973
	163.6	163.6	321.259	163.6	251.481	163.6	165.955	163.6	93.639	163.6	20.8947	163.6	6.63144	163.6	2.70015	163.6	1.94904	163.6	0.604363
	163.8	163.8	321.663	163.8	251.897	163.8	166.213	163.8	93.7574	163.8	20.9202	163.8	6.64051	163.8	2.70264	163.8	1.95132	163.8	0.604763
	164	164	322.066	164	252.334	164	166.495	164	93.877	164	20.9457	164	6.64884	164	2.70567	164	1.95289	164	0.605034
	164.2	164.2	322.47	164.2	252.749	164.2	166.783	164.2	93.997	164.2	20.9715	164.2	6.65726	164.2	2.70764	164.2	1.95487	164.2	0.60562
	164.4	164.4	322.876	164.4	253.159	164.4	167.093	164.4	94.1169	164.4	20.997	164.4	6.66577	164.4	2.71065	164.4	1.95693	164.4	0.606842
	164.6	164.6	323.271	164.6	253.597	164.6	167.412	164.6	94.2355	164.6	21.0223	164.6	6.67424	164.6	2.71322	164.6	1.95927	164.6	0.606906
	164.8	164.8	323.661	164.8	253.992	164.8	167.711	164.8	94.3568	164.8	21.0482	164.8	6.68262	164.8	2.71542	164.8	1.96111	164.8	0.607986
	165	165	324.054	165	254.434	165	168.003	165	94.4761	165	21.0738	165	6.69078	165	2.71804	165	1.96325	165	0.609201
	165.2	165.2	324.447	165.2	254.914	165.2	168.283	165.2	94.5956	165.2	21.0991	165.2	6.69858	165.2	2.72035	165.2	1.96551	165.2	0.609667
	165.4	165.4	324.843	165.4	255.438	165.4	168.562	165.4	94.7155	165.4	21.1244	165.4	6.70705	165.4	2.72328	165.4	1.96759	165.4	0.6103
	165.6	165.6	325.247	165.6	255.831	165.6	168.855	165.6	94.835	165.6	21.1505	165.6	6.71483	165.6	2.72558	165.6	1.9697	165.6	0.610036
	165.8	165.8	325.65	165.8	256.31	165.8	169.136	165.8	94.9544	165.8	21.1761	165.8	6.72201	165.8	2.72806	165.8	1.97158	165.8	0.609906
	166	166	326.054	166	256.776	166	169.388	166	95.073	166	21.2015	166	6.73192	166	2.73111	166	1.97374	166	0.610017
	166.2	166.2	326.459	166.2	257.366	166.2	169.641	166.2	95.1937	166.2	21.227	166.2	6.7393	166.2	2.73364	166.2	1.97567	166.2	0.610299
	166.4	166.4	326.863	166.4	258.055	166.4	169.882	166.4	95.3141	166.4	21.2522	166.4	6.74723	166.4	2.7366	166.4	1.97788	166.4	0.610742
	166.6	166.6	327.26	166.6	258.808	166.6	170.158	166.6	95.4346	166.6	21.2773	166.6	6.75577	166.6	2.73897	166.6	1.98007	166.6	0.611474
	166.8	166.8	327.651	166.8	259.513	166.8	170.392	166.8	95.5551	166.8	21.3021	166.8	6.76391	166.8	2.74182	166.8	1.98232	166.8	0.611626
	167	167	328.038	167	260.215	167	170.683	167	95.6759	167	21.3274	167	6.77254	167	2.74384	167	1.98448	167	0.611345
	167.2	167.2	328.427	167.2	260.9	167.2	170.954	167.2	95.7959	167.2	21.3524	167.2	6.78132	167.2	2.74606	167.2	1.98636	167.2	0.611873
	167.4	167.4	328.809	167.4	261.357	167.4	171.19	167.4	95.9142	167.4	21.3777	167.4	6.78948	167.4	2.74849	167.4	1.98806	167.4	0.612077
	167.6	167.6	329.194	167.6	261.542	167.6	171.41	167.6	96.0321	167.6	21.4023	167.6	6.79825	167.6	2.75129	167.6	1.99049	167.6	0.612454
	167.8	167.8	329.584	167.8	261.641	167.8	171.651	167.8	96.1489	167.8	21.428	167.8	6.80663	167.8	2.75369	167.8	1.99205	167.8	0.613501
	168	168	329.965	168	261.906	168	171.896	168	96.2663	168	21.4535	168	6.81444	168	2.75604	168	1.99395	168	0.613972
	168.2	168.2	330.353	168.2	262.248	168.2	172.119	168.2	96.3842	168.2	21.4784	168.2	6.82299	168.2	2.75959	168.2	1.99623	168.2	0.614907
	168.4	168.4	330.741	168.4	262.062	168.4	172.33	168.4	96.5014	168.4	21.5036	168.4	6.83164	168.4	2.76157	168.4	1.99829	168.4	0.614909
	168.6	168.6	331.132			168.6	172.531	168.6	96.6174	168.6	21.5292	168.6	6.83962	168.6	2.76419	168.6	2.00041	168.6	0.615222
	168.8	168.8	331.525			168.8	172.731	168.8	96.7345	168.8	21.5544	168.8	6.84824	168.8	2.76722	168.8	2.00223	168.8	0.616703
	169	169	331.919			169	172.886	169	96.8535	169	21.5791	169	6.85635	169	2.77007	169	2.00401	169	0.616452
	169.2	169.2	332.315			169.2	173.002	169.2	96.971	169.2	21.6042	169.2	6.86489	169.2	2.77271	169.2	2.00605	169.2	0.616727
	169.4	169.4	332.716			169.4	173.13	169.4	97.0897	169.4	21.6293	169.4	6.87328	169.4	2.77587	169.4	2.00795	169.4	0.617316
	169.6	169.6	333.119			169.6	173.247	169.6	97.2084	169.6	21.6545	169.6	6.88221	169.6	2.77789	169.6	2.00988	169.6	0.617842
	169.8	169.8	333.529			169.8	173.352	169.8	97.3271	169.8	21.6799	169.8	6.89096	169.8	2.78002	169.8	2.01182	169.8	0.617314
	170	170	333.93			170	173.482	170	97.4457	170	21.7046	170	6.89871	170	2.78308	170	2.01392	170	0.618233
	170.2	170.2	334.333			170.2	173.606	170.2	97.5661	170.2	21.7296	170.2	6.90772	170.2	2.78518	170.2	2.01552	170.2	0.618117
	170.4	170.4	334.736			170.4	173.679	170.4	97.685	170.4	21.7553	170.4	6.91615	170.4	2.78771	170.4	2.01737	170.4	0.618154
	170.6	170.6	335.137			170.6	173.712	170.6	97.8057	170.6	21.7805	170.6	6.92505	170.6	2.78979	170.6	2.01892	170.6	0.61844
	170.8	170.8	335.543			170.8	173.728	170.8	97.9257	170.8	21.8055	170.8	6.93377	170.8	2.79274	170.8	2.02118	170.8	0.618704
	171	171	335.943			171	173.781	171	98.0443	171	21.8309	171	6.94347	171	2.79394	171	2.02298	171	0.618708
	171.2	171.2	336.341			171.2	173.816	171.2	98.1646	171.2	21.8557	171.2	6.95193	171.2	2.79668	171.2	2.0244	171.2	0.618883
	171.4	171.4	336.732			171.4	173.879	171.4	98.2855	171.4	21.8808	171.4	6.96099	171.4	2.79897	171.4	2.02642	171.4	0.619704
	171.6	171.6	337.127			171.6	173.961	171.6	98.4073	171.6	21.906	171.6	6.96979	171.6	2.80039	171.6	2.02844	171.6	0.619951
	171.8	171.8	337.519			171.8	173.993	171.8	98.5288	171.8	21.9315	171.8	6.9786	171.8	2.80259	171.8	2.03014	171.8	0.619499
	172	172	337.914			172	174.02	172	98.6497	172	21.9565	172	6.98764	172	2.80468	172	2.03183	172	0.619456
	172.2	172.2	338.308			172.2	174.053	172.2	98.7703	172.2	21.9813	172.2	6.99583	172.2	2.80731	172.2	2.03359	172.2	0.620117
	172.4	172.4	338.696			172.4	174.102	172.4	98.8908	172.4	22.0057	172.4	7.00409	172.4	2.80965	172.4	2.03525	172.4	0.620134
	172.6	172.6	339.087			172.6	174.145	172.6	99.0116	172.6	22.0305	172.6	7.01264	172.6	2.81114	172.6	2.03685	172.6	0.620506
	172.8	172.8	339.482			172.8	174.241	172.8	99.1333	172.8	22.0551	172.8	7.0207	172.8	2.81402	172.8	2.03843	172.8	0.620303
	173	173	339.883			173	174.329	173	99.2546	173	22.0798	173	7.02983	173	2.81607	173	2.04008	173	0.620602
	173.2	173.2	340.282			173.2	174.43	173.2	99.3765	173.2	22.1044	173.2	7.03869	173.2	2.81872	173.2	2.04161	173.2	0.621557
	173.4	173.4	340.684			173.4	174.468	173.4	99.4982	173.4	22.1289	173.4	7.04693	173.4	2.82114	173.4	2.0429	173.4	0.620649
	173.6	173.6	341.094			173.6	174.415	173.6	99.6186	173.6	22.1541	173.6	7.05631	173.6	2.82376	173.6	2.04431	173.6	0.621303
	173.8	173.8	341.499			173.8	174.486	173.8	99.7399	173.8	22.1784	173.8	7.06475	173.8	2.82599	173.8	2.04592	173.8	0.621715
	174	174	341.887			174	174.545	174	99.8595	174	22.2041	174	7.07303	174	2.82766	174	2.04754	174	0.621601
	174.2	174.2	342.269			174.2	174.544	174.2	99.9819	174.2	22.2302	174.2	7.0821	174.2	2.82959	174.2	2.04891	174.2	0.622453
	174.4	174.4	342.649			174.4	174.659	174.4	100.103	174.4	22.2559	174.4	7.09034	174.4	2.83166	174.4	2.05079	174.4	0.623116
	174.6	174.6	343.027			174.6	174.785	174.6	100.225	174.6	22.2813	174.6	7.09866	174.6	2.83381	174.6	2.05246	174.6	0.623703
	174.8	174.8	343.401			174.8	174.939	174.8	100.346	174.8	22.3075	174.8	7.10757	174.8	2.8365	174.8	2.05349	174.8	0.624073
	175	175	343.778			175	175.229	175	100.466	175	22.3329	175	7.11567	175	2.83819	175	2.05563	175	0.624784
	175.2	175.2	344.156			175.2	175.614	175.2	100.586	175.2	22.3589	175.2	7.12407	175.2	2.84106	175.2	2.05758	175.2	0.624989
	175.4	175.4	344.543			175.4	175.866	175.4	100.707	175.4	22.3849	175.4	7.13283	175.4	2.84362	175.4	2.05903	175.4	0.625861
	175.6	175.6	344.92			175.6	176.602	175.6	100.827	175.6	22.41	175.6	7.14093	175.6	2.84587	175.6	2.06066	175.6	0.626381
	175.8	175.8	345.299					175.8	100.949	175.8	22.4351	175.8	7.14918	175.8	2.84819	175.8	2.06217	175.8	0.627922
	176	176	345.669					176	101.069	176	22.4601	176	7.15838	176	2.85078	176	2.064	176	0.627742
	176.2	176.2	346.05					176.2	101.19	176.2	22.4854	176.2	7.1664	176.2	2.85379	176.2	2.06554	176.2	0.627799
	176.4	176.4	346.435					176.4	101.312	176.4	22.5107	176.4	7.17523	176.4	2.85598	176.4	2.06686	176.4	0.628573
	176.6	176.6	346.811					176.6	101.434	176.6	22.5359	176.6	7.18328	176.6	2.85839	176.6	2.06821	176.6	0.628793
	176.8	176.8	347.18					176.8	101.557	176.8	22.5612	176.8	7.19172	176.8	2.86058	176.8	2.07011	176.8	0.629826
	177	177	347.541					177	101.678	177	22.5874	177	7.2002	177	2.86258	177	2.07178	177	0.629942
	177.2	177.2	347.908					177.2	101.799	177.2	22.613	177.2	7.20877	177.2	2.86485	177.2	2.07326	177.2	0.630671
	177.4	177.4	348.275					177.4	101.923	177.4	22.6386	177.4	7.21807	177.4	2.86724	177.4	2.07438	177.4	0.631508
	177.6	177.6	348.648					177.6	102.044	177.6	22.6642	177.6	7.22703	177.6	2.86959	177.6	2.07644	177.6	0.631859
	177.8	177.8	349.021					177.8	102.167	177.8	22.6904	177.8	7.23498	177.8	2.87238	177.8	2.07829	177.8	0.632501
	178	178	349.39					178	102.29	178	22.7163	178	7.24353	178	2.87481	178	2.07953	178	0.63273
	178.2	178.2	349.768					178.2	102.414	178.2	22.7424	178.2	7.25257	178.2	2.87723	178.2	2.08089	178.2	0.633072
	178.4	178.4	350.147					178.4	102.538	178.4	22.7685	178.4	7.25999	178.4	2.87983	178.4	2.0825	178.4	0.633601
	178.6	178.6	350.525					178.6	102.66	178.6	22.7949	178.6	7.26884	178.6	2.88239	178.6	2.08421	178.6	0.633949
	178.8	178.8	350.901					178.8	102.782	178.8	22.82	178.8	7.27714	178.8	2.88458	178.8	2.08596	178.8	0.633791
	179	179	351.279					179	102.903	179	22.8451	179	7.28559	179	2.88696	179	2.08778	179	0.634175
	179.2	179.2	351.656					179.2	103.026	179.2	22.8722	179.2	7.29429	179.2	2.88956	179.2	2.08928	179.2	0.634816
	179.4	179.4	352.031					179.4	103.149	179.4	22.8985	179.4	7.3024	179.4	2.8928	179.4	2.09062	179.4	0.634511
	179.6	179.6	352.4					179.6	103.273	179.6	22.9249	179.6	7.31086	179.6	2.89485	179.6	2.09227	179.6	0.634748
	179.8	179.8	352.771					179.8	103.395	179.8	22.9514	179.8	7.31959	179.8	2.89748	179.8	2.09384	179.8	0.634999
	180	180	353.142					180	103.516	180	22.9771	180	7.32872	180	2.90016	180	2.09568	180	0.635821
	180.2	180.2	353.51					180.2	103.637	180.2	23.0036	180.2	7.33745	180.2	2.90314	180.2	2.09733	180.2	0.636427
	180.4	180.4	353.883					180.4	103.758	180.4	23.0306	180.4	7.34585	180.4	2.90556	180.4	2.0987	180.4	0.636892
	180.6	180.6	354.261					180.6	103.88	180.6	23.0564	180.6	7.35494	180.6	2.90819	180.6	2.1002	180.6	0.636874
	180.8	180.8	354.638					180.8	104.001	180.8	23.0833	180.8	7.36346	180.8	2.91067	180.8	2.1016	180.8	0.63727
	181	181	355.012					181	104.123	181	23.1097	181	7.37335	181	2.91359	181	2.10332	181	0.637468
	181.2	181.2	355.387					181.2	104.246	181.2	23.1359	181.2	7.38203	181.2	2.91584	181.2	2.1049	181.2	0.636855
	181.4	181.4	355.76					181.4	104.367	181.4	23.1625	181.4	7.39118	181.4	2.91875	181.4	2.10662	181.4	0.638428
	181.6	181.6	356.14					181.6	104.487	181.6	23.1891	181.6	7.40009	181.6	2.92111	181.6	2.10803	181.6	0.637771
	181.8	181.8	356.523					181.8	104.608	181.8	23.2165	181.8	7.40968	181.8	2.92353	181.8	2.10946	181.8	0.63906
	182	182	356.901					182	104.73	182	23.2436	182	7.41877	182	2.92647	182	2.11101	182	0.639368
	182.2	182.2	357.282					182.2	104.851	182.2	23.2702	182.2	7.42818	182.2	2.92946	182.2	2.11267	182.2	0.639085
	182.4	182.4	357.666					182.4	104.973	182.4	23.2967	182.4	7.43713	182.4	2.93163	182.4	2.11442	182.4	0.639531
	182.6	182.6	358.045					182.6	105.096	182.6	23.3236	182.6	7.44594	182.6	2.93387	182.6	2.1158	182.6	0.640628
	182.8	182.8	358.425					182.8	105.216	182.8	23.3504	182.8	7.45532	182.8	2.93707	182.8	2.11741	182.8	0.640804
	183	183	358.809					183	105.335	183	23.3774	183	7.46477	183	2.93947	183	2.11928	183	0.641821
	183.2	183.2	359.19					183.2	105.454	183.2	23.405	183.2	7.47419	183.2	2.94269	183.2	2.12062	183.2	0.642339
	183.4	183.4	359.573					183.4	105.573	183.4	23.4317	183.4	7.48377	183.4	2.9454	183.4	2.12237	183.4	0.642579
	183.6	183.6	359.947					183.6	105.692	183.6	23.4587	183.6	7.49259	183.6	2.94789	183.6	2.12377	183.6	0.642768
	183.8	183.8	360.316					183.8	105.813	183.8	23.4864	183.8	7.50227	183.8	2.95065	183.8	2.12526	183.8	0.641965
	184	184	360.687					184	105.93	184	23.5149	184	7.51169	184	2.95382	184	2.12689	184	0.642628
	184.2	184.2	361.051					184.2	106.047	184.2	23.5431	184.2	7.52022	184.2	2.957	184.2	2.12855	184.2	0.64274
	184.4	184.4	361.418					184.4	106.164	184.4	23.5711	184.4	7.52956	184.4	2.95956	184.4	2.13019	184.4	0.643377
	184.6	184.6	361.791					184.6	106.28	184.6	23.5997	184.6	7.53877	184.6	2.96277	184.6	2.13187	184.6	0.643484
	184.8	184.8	362.167					184.8	106.397	184.8	23.6281	184.8	7.54835	184.8	2.96608	184.8	2.13332	184.8	0.644067
	185	185	362.548					185	106.514	185	23.6552	185	7.55783	185	2.96892	185	2.13528	185	0.643863
	185.2	185.2	362.926					185.2	106.631	185.2	23.6827	185.2	7.56649	185.2	2.9721	185.2	2.13626	185.2	0.643978
	185.4	185.4	363.302					185.4	106.748	185.4	23.7113	185.4	7.57551	185.4	2.97511	185.4	2.13762	185.4	0.644349
	185.6	185.6	363.678					185.6	106.866	185.6	23.7412	185.6	7.58525	185.6	2.97782	185.6	2.13933	185.6	0.644794
	185.8	185.8	364.062					185.8	106.983	185.8	23.769	185.8	7.59431	185.8	2.9805	185.8	2.14109	185.8	0.644659
	186	186	364.446					186	107.1	186	23.7971	186	7.60334	186	2.98407	186	2.14225	186	0.645702
	186.2	186.2	364.83					186.2	107.216	186.2	23.8246	186.2	7.61266	186.2	2.98709	186.2	2.14413	186.2	0.646442
	186.4	186.4	365.217					186.4	107.33	186.4	23.8523	186.4	7.6217	186.4	2.9909	186.4	2.14591	186.4	0.64622
	186.6	186.6	365.601					186.6	107.445	186.6	23.8809	186.6	7.63167	186.6	2.99379	186.6	2.14717	186.6	0.646652
	186.8	186.8	365.987					186.8	107.557	186.8	23.9082	186.8	7.64116	186.8	2.99688	186.8	2.14903	186.8	0.646805
	187	187	366.368					187	107.671	187	23.936	187	7.6506	187	2.99969	187	2.15059	187	0.647202
	187.2	187.2	366.74					187.2	107.785	187.2	23.9645	187.2	7.65988	187.2	3.00241	187.2	2.15195	187.2	0.648218
	187.4	187.4	367.122					187.4	107.901	187.4	23.993	187.4	7.66951	187.4	3.00597	187.4	2.15339	187.4	0.648831
	187.6	187.6	367.507					187.6	108.019	187.6	24.0211	187.6	7.67983	187.6	3.00841	187.6	2.15505	187.6	0.648753
	187.8	187.8	367.89					187.8	108.134	187.8	24.0503	187.8	7.68941	187.8	3.01107	187.8	2.15666	187.8	0.649049
	188	188	368.276					188	108.25	188	24.0789	188	7.69861	188	3.01416	188	2.1582	188	0.650163
	188.2	188.2	368.668					188.2	108.367	188.2	24.1081	188.2	7.70902	188.2	3.01714	188.2	2.15987	188.2	0.64959
	188.4	188.4	369.061					188.4	108.484	188.4	24.1374	188.4	7.71851	188.4	3.02082	188.4	2.1614	188.4	0.650455
	188.6	188.6	369.446					188.6	108.6	188.6	24.168	188.6	7.7279	188.6	3.02331	188.6	2.16289	188.6	0.650446
	188.8	188.8	369.835					188.8	108.715	188.8	24.1963	188.8	7.73672	188.8	3.02595	188.8	2.16445	188.8	0.650967
	189	189	370.236					189	108.832	189	24.2258	189	7.74664	189	3.02896	189	2.16585	189	0.649755
	189.2	189.2	370.633					189.2	108.947	189.2	24.2545	189.2	7.75549	189.2	3.03168	189.2	2.1675	189.2	0.650058
	189.4	189.4	371.027					189.4	109.064	189.4	24.2833	189.4	7.76389	189.4	3.03441	189.4	2.1687	189.4	0.649951
	189.6	189.6	371.42					189.6	109.179	189.6	24.3131	189.6	7.77294	189.6	3.03744	189.6	2.17034	189.6	0.650381
	189.8	189.8	371.81					189.8	109.296	189.8	24.3428	189.8	7.7818	189.8	3.04051	189.8	2.17182	189.8	0.650089
	190	190	372.202					190	109.412	190	24.3722	190	7.78964	190	3.04243	190	2.17377	190	0.650751
	190.2	190.2	372.588					190.2	109.529	190.2	24.4016	190.2	7.79774	190.2	3.0453	190.2	2.17545	190.2	0.651117
	190.4	190.4	372.981					190.4	109.647	190.4	24.4311	190.4	7.80657	190.4	3.04745	190.4	2.17681	190.4	0.65161
	190.6	190.6	373.381					190.6	109.765	190.6	24.4606	190.6	7.81512	190.6	3.05012	190.6	2.17859	190.6	0.651678
	190.8	190.8	373.779					190.8	109.883	190.8	24.4914	190.8	7.82407	190.8	3.05275	190.8	2.18046	190.8	0.653158
	191	191	374.179					191	110.002	191	24.522	191	7.83264	191	3.05495	191	2.18202	191	0.653392
	191.2	191.2	374.581					191.2	110.121	191.2	24.5528	191.2	7.84127	191.2	3.05758	191.2	2.18347	191.2	0.653935
	191.4	191.4	374.981					191.4	110.243	191.4	24.5838	191.4	7.84937	191.4	3.06043	191.4	2.18534	191.4	0.655188
	191.6	191.6	375.384					191.6	110.364	191.6	24.6136	191.6	7.85807	191.6	3.06355	191.6	2.18709	191.6	0.655553
	191.8	191.8	375.777					191.8	110.485	191.8	24.6445	191.8	7.86579	191.8	3.0666	191.8	2.18877	191.8	0.655733
	192	192	376.17					192	110.608	192	24.6745	192	7.87462	192	3.06918	192	2.18986	192	0.656764
	192.2	192.2	376.568					192.2	110.727	192.2	24.7059	192.2	7.88321	192.2	3.07123	192.2	2.19182	192.2	0.657033
	192.4	192.4	376.96					192.4	110.848	192.4	24.7368	192.4	7.89089	192.4	3.07481	192.4	2.19362	192.4	0.65741
	192.6	192.6	377.354					192.6	110.968	192.6	24.7681	192.6	7.89937	192.6	3.07702	192.6	2.19515	192.6	0.657401
	192.8	192.8	377.754					192.8	111.086	192.8	24.7993	192.8	7.90701	192.8	3.07976	192.8	2.19662	192.8	0.658528
	193	193	378.153					193	111.203	193	24.8309	193	7.91509	193	3.08239	193	2.19845	193	0.658762
	193.2	193.2	378.538					193.2	111.319	193.2	24.8619	193.2	7.92417	193.2	3.08618	193.2	2.19982	193.2	0.659163
	193.4	193.4	378.924					193.4	111.438	193.4	24.8938	193.4	7.93207	193.4	3.08842	193.4	2.2015	193.4	0.660785
	193.6	193.6	379.309					193.6	111.556	193.6	24.9247	193.6	7.94112	193.6	3.09138	193.6	2.20278	193.6	0.660924
	193.8	193.8	379.691					193.8	111.674	193.8	24.956	193.8	7.9495	193.8	3.09377	193.8	2.20415	193.8	0.660799
	194	194	380.086					194	111.793	194	24.9875	194	7.95738	194	3.09711	194	2.20594	194	0.661632
	194.2	194.2	380.475					194.2	111.912	194.2	25.0199	194.2	7.96618	194.2	3.10012	194.2	2.20751	194.2	0.662527
	194.4	194.4	380.855					194.4	112.033	194.4	25.0512	194.4	7.97366	194.4	3.10162	194.4	2.20933	194.4	0.662915
	194.6	194.6	381.229					194.6	112.155	194.6	25.0837	194.6	7.98201	194.6	3.10419	194.6	2.21073	194.6	0.662765
	194.8	194.8	381.601					194.8	112.275	194.8	25.1151	194.8	7.98995	194.8	3.1067	194.8	2.21222	194.8	0.662589
	195	195	381.977					195	112.393	195	25.1475	195	7.99838	195	3.10938	195	2.21396	195	0.662662
	195.2	195.2	382.349					195.2	112.51	195.2	25.1792	195.2	8.00642	195.2	3.11229	195.2	2.21536	195.2	0.663277
	195.4	195.4	382.723					195.4	112.625	195.4	25.2117	195.4	8.01521	195.4	3.11513	195.4	2.21677	195.4	0.66283
	195.6	195.6	383.105					195.6	112.74	195.6	25.2436	195.6	8.02356	195.6	3.11845	195.6	2.21908	195.6	0.662892
	195.8	195.8	383.49					195.8	112.856	195.8	25.2758	195.8	8.03116	195.8	3.12105	195.8	2.22047	195.8	0.662116
	196	196	383.867					196	112.971	196	25.3066	196	8.0393	196	3.12337	196	2.22195	196	0.661713
	196.2	196.2	384.246					196.2	113.088	196.2	25.3382	196.2	8.0474	196.2	3.12672	196.2	2.22352	196.2	0.661214
	196.4	196.4	384.632					196.4	113.204	196.4	25.37	196.4	8.05524	196.4	3.12948	196.4	2.22542	196.4	0.660996
	196.6	196.6	385.031					196.6	113.321	196.6	25.4016	196.6	8.06292	196.6	3.13262	196.6	2.22636	196.6	0.660232
	196.8	196.8	385.426					196.8	113.438	196.8	25.4336	196.8	8.07078	196.8	3.13493	196.8	2.22861	196.8	0.659954
	197	197	385.818					197	113.557	197	25.4653	197	8.0788	197	3.1376	197	2.23022	197	0.658587
	197.2	197.2	386.198					197.2	113.676	197.2	25.4958	197.2	8.08642	197.2	3.14035	197.2	2.2321	197.2	0.65867
	197.4	197.4	386.576					197.4	113.795	197.4	25.526	197.4	8.09382	197.4	3.14282	197.4	2.23396	197.4	0.65835
	197.6	197.6	386.961					197.6	113.914	197.6	25.5578	197.6	8.10202	197.6	3.14639	197.6	2.23549	197.6	0.657309
	197.8	197.8	387.356					197.8	114.033	197.8	25.5893	197.8	8.10946	197.8	3.14932	197.8	2.23719	197.8	0.656998
	198	198	387.745					198	114.152	198	25.6209	198	8.11707	198	3.15192	198	2.23881	198	0.656954
	198.2	198.2	388.131					198.2	114.267	198.2	25.6521	198.2	8.12468	198.2	3.15413	198.2	2.24042	198.2	0.657166
	198.4	198.4	388.521					198.4	114.385	198.4	25.684	198.4	8.1328	198.4	3.15758	198.4	2.24213	198.4	0.656997
	198.6	198.6	388.918					198.6	114.502	198.6	25.7164	198.6	8.14104	198.6	3.16005	198.6	2.24345	198.6	0.657262
	198.8	198.8	389.327					198.8	114.618	198.8	25.7487	198.8	8.14908	198.8	3.16222	198.8	2.24499	198.8	0.656265
	199	199	389.736					199	114.733	199	25.7821	199	8.15629	199	3.16468	199	2.24675	199	0.656805
	199.2	199.2	390.146					199.2	114.848	199.2	25.8152	199.2	8.16348	199.2	3.1682	199.2	2.24843	199.2	0.657332
	199.4	199.4	390.558					199.4	114.963	199.4	25.8493	199.4	8.17209	199.4	3.17104	199.4	2.25037	199.4	0.656295
	199.6	199.6	390.96					199.6	115.078	199.6	25.883	199.6	8.1794	199.6	3.17412	199.6	2.25225	199.6	0.656802
	199.8	199.8	391.362					199.8	115.194	199.8	25.9168	199.8	8.18755	199.8	3.17748	199.8	2.25394	199.8	0.656703
	200	200	391.759					200	115.313	200	25.951	200	8.19564	200	3.17951	200	2.25529	200	0.656832
	200.2	200.2	392.143					200.2	115.43	200.2	25.9852	200.2	8.20346	200.2	3.18237	200.2	2.25702	200.2	0.657454
	200.4	200.4	392.523					200.4	115.545	200.4	26.0195	200.4	8.21097	200.4	3.18517	200.4	2.25858	200.4	0.657712
	200.6	200.6	392.906					200.6	115.659	200.6	26.0537	200.6	8.21917	200.6	3.18866	200.6	2.26026	200.6	0.658114
	200.8	200.8	393.274					200.8	115.774	200.8	26.088	200.8	8.22577	200.8	3.19181	200.8	2.26228	200.8	0.658512
	201	201	393.651					201	115.887	201	26.1228	201	8.23305	201	3.19564	201	2.26373	201	0.658377
	201.2	201.2	394.013					201.2	116	201.2	26.1568	201.2	8.24039	201.2	3.19842	201.2	2.26537	201.2	0.657605
	201.4	201.4	394.368					201.4	116.116	201.4	26.1916	201.4	8.24794	201.4	3.20112	201.4	2.26721	201.4	0.657497
	201.6	201.6	394.728					201.6	116.234	201.6	26.2252	201.6	8.25522	201.6	3.20489	201.6	2.26873	201.6	0.657559
	201.8	201.8	395.088					201.8	116.354	201.8	26.2589	201.8	8.26271	201.8	3.20838	201.8	2.27088	201.8	0.658104
	202	202	395.45					202	116.472	202	26.2936	202	8.26991	202	3.21089	202	2.27256	202	0.658581
	202.2	202.2	395.808					202.2	116.592	202.2	26.3277	202.2	8.27726	202.2	3.21362	202.2	2.27424	202.2	0.658502
	202.4	202.4	396.168					202.4	116.71	202.4	26.3619	202.4	8.2837	202.4	3.21689	202.4	2.2759	202.4	0.658377
	202.6	202.6	396.535					202.6	116.827	202.6	26.3962	202.6	8.29062	202.6	3.22033	202.6	2.27762	202.6	0.658899
	202.8	202.8	396.898					202.8	116.946	202.8	26.4303	202.8	8.29758	202.8	3.22321	202.8	2.27912	202.8	0.658267
	203	203	397.263					203	117.063	203	26.4651	203	8.30478	203	3.22618	203	2.2811	203	0.659219
	203.2	203.2	397.624					203.2	117.177	203.2	26.4998	203.2	8.31213	203.2	3.22939	203.2	2.28261	203.2	0.659247
	203.4	203.4	397.972					203.4	117.293	203.4	26.5349	203.4	8.31831	203.4	3.23218	203.4	2.28429	203.4	0.65982
	203.6	203.6	398.323					203.6	117.41	203.6	26.5708	203.6	8.32618	203.6	3.23553	203.6	2.28585	203.6	0.659409
	203.8	203.8	398.681					203.8	117.527	203.8	26.6061	203.8	8.33154	203.8	3.23838	203.8	2.2876	203.8	0.659692
	204	204	399.051					204	117.645	204	26.6413	204	8.33864	204	3.24091	204	2.28947	204	0.659586
	204.2	204.2	399.415					204.2	117.764	204.2	26.677	204.2	8.34582	204.2	3.24435	204.2	2.29092	204.2	0.659275
	204.4	204.4	399.781					204.4	117.883	204.4	26.7125	204.4	8.35286	204.4	3.2476	204.4	2.2926	204.4	0.659526
	204.6	204.6	400.147					204.6	118	204.6	26.7483	204.6	8.35958	204.6	3.25091	204.6	2.29472	204.6	0.659078
	204.8	204.8	400.502					204.8	118.118	204.8	26.7843	204.8	8.36593	204.8	3.25382	204.8	2.29616	204.8	0.659834
	205	205	400.853					205	118.233	205	26.82	205	8.37325	205	3.2574	205	2.29757	205	0.660053
	205.2	205.2	401.208					205.2	118.346	205.2	26.856	205.2	8.38015	205.2	3.26042	205.2	2.29899	205.2	0.658835
	205.4	205.4	401.557					205.4	118.456	205.4	26.8924	205.4	8.38653	205.4	3.26398	205.4	2.30038	205.4	0.65925
	205.6	205.6	401.886					205.6	118.57	205.6	26.9276	205.6	8.3935	205.6	3.26761	205.6	2.30206	205.6	0.658952
	205.8	205.8	402.225					205.8	118.685	205.8	26.9632	205.8	8.40012	205.8	3.27104	205.8	2.30308	205.8	0.658382
	206	206	402.569					206	118.799	206	26.9979	206	8.40713	206	3.27422	206	2.3045	206	0.658318
	206.2	206.2	402.919					206.2	118.916	206.2	27.0342	206.2	8.41408	206.2	3.27766	206.2	2.30655	206.2	0.658819
	206.4	206.4	403.26					206.4	119.03	206.4	27.0701	206.4	8.42035	206.4	3.28111	206.4	2.30772	206.4	0.657729
	206.6	206.6	403.605					206.6	119.148	206.6	27.1063	206.6	8.42715	206.6	3.28412	206.6	2.30952	206.6	0.657653
	206.8	206.8	403.963					206.8	119.262	206.8	27.1429	206.8	8.43368	206.8	3.28731	206.8	2.31102	206.8	0.657449
	207	207	404.31					207	119.376	207	27.1796	207	8.44073	207	3.29074	207	2.31291	207	0.65669
	207.2	207.2	404.636					207.2	119.491	207.2	27.2164	207.2	8.44688	207.2	3.2948	207.2	2.31451	207.2	0.65689
	207.4	207.4	404.968					207.4	119.604	207.4	27.2539	207.4	8.45234	207.4	3.29832	207.4	2.31614	207.4	0.656529
	207.6	207.6	405.3					207.6	119.72	207.6	27.2894	207.6	8.45906	207.6	3.30187	207.6	2.31756	207.6	0.656362
	207.8	207.8	405.633					207.8	119.836	207.8	27.3257	207.8	8.4649	207.8	3.30506	207.8	2.31915	207.8	0.65625
	208	208	405.969					208	119.951	208	27.3626	208	8.47112	208	3.30872	208	2.32105	208	0.656204
	208.2	208.2	406.323					208.2	120.066	208.2	27.3986	208.2	8.47681	208.2	3.3119	208.2	2.32271	208.2	0.655808
	208.4	208.4	406.691					208.4	120.181	208.4	27.4349	208.4	8.48261	208.4	3.31513	208.4	2.32454	208.4	0.655491
	208.6	208.6	407.06					208.6	120.295	208.6	27.4714	208.6	8.4887	208.6	3.31825	208.6	2.3261	208.6	0.655544
	208.8	208.8	407.423					208.8	120.41	208.8	27.5074	208.8	8.49467	208.8	3.32192	208.8	2.32794	208.8	0.654515
	209	209	407.786					209	120.527	209	27.5429	209	8.49995	209	3.32525	209	2.32967	209	0.653914
	209.2	209.2	408.158					209.2	120.642	209.2	27.5779	209.2	8.50642	209.2	3.32841	209.2	2.3313	209.2	0.65418
	209.4	209.4	408.526					209.4	120.756	209.4	27.6141	209.4	8.51193	209.4	3.33228	209.4	2.33281	209.4	0.654934
	209.6	209.6	408.893					209.6	120.872	209.6	27.6515	209.6	8.51732	209.6	3.33568	209.6	2.33443	209.6	0.654684
	209.8	209.8	409.261					209.8	120.989	209.8	27.6888	209.8	8.52333	209.8	3.33925	209.8	2.33608	209.8	0.653826
	210	210	409.611					210	121.107	210	27.7256	210	8.52883	210	3.34224	210	2.33802	210	0.654565
	210.2	210.2	409.959					210.2	121.226	210.2	27.7627	210.2	8.53478	210.2	3.34524	210.2	2.33967	210.2	0.653972
	210.4	210.4	410.306					210.4	121.343	210.4	27.7989	210.4	8.54041	210.4	3.34859	210.4	2.3416	210.4	0.652777
	210.6	210.6	410.648					210.6	121.459	210.6	27.8366	210.6	8.54615	210.6	3.35206	210.6	2.34357	210.6	0.653036
	210.8	210.8	410.984					210.8	121.576	210.8	27.8724	210.8	8.55274	210.8	3.35597	210.8	2.34524	210.8	0.652848
	211	211	411.32					211	121.692	211	27.9094	211	8.55892	211	3.35942	211	2.34674	211	0.652478
	211.2	211.2	411.673					211.2	121.809	211.2	27.9448	211.2	8.56592	211.2	3.36295	211.2	2.34875	211.2	0.653029
	211.4	211.4	412.027					211.4	121.922	211.4	27.9802	211.4	8.57155	211.4	3.36688	211.4	2.3503	211.4	0.652891
	211.6	211.6	412.365					211.6	122.04	211.6	28.016	211.6	8.57793	211.6	3.37009	211.6	2.35177	211.6	0.651763
	211.8	211.8	412.693					211.8	122.155	211.8	28.0511	211.8	8.58398	211.8	3.37398	211.8	2.35366	211.8	0.652302
	212	212	413.023					212	122.273	212	28.0877	212	8.58988	212	3.37736	212	2.35547	212	0.652091
	212.2	212.2	413.358					212.2	122.39	212.2	28.1252	212.2	8.59595	212.2	3.38136	212.2	2.35729	212.2	0.651725
	212.4	212.4	413.694					212.4	122.506	212.4	28.1619	212.4	8.60214	212.4	3.38453	212.4	2.35885	212.4	0.651427
	212.6	212.6	414.041					212.6	122.624	212.6	28.1977	212.6	8.60774	212.6	3.38701	212.6	2.36051	212.6	0.651622
	212.8	212.8	414.391					212.8	122.741	212.8	28.2347	212.8	8.61359	212.8	3.39047	212.8	2.36242	212.8	0.651241
	213	213	414.713					213	122.858	213	28.2721	213	8.61935	213	3.39355	213	2.36429	213	0.651498
	213.2	213.2	415.045					213.2	122.977	213.2	28.3082	213.2	8.62558	213.2	3.39697	213.2	2.36658	213.2	0.650574
	213.4	213.4	415.39					213.4	123.095	213.4	28.346	213.4	8.63098	213.4	3.40078	213.4	2.36793	213.4	0.650675
	213.6	213.6	415.741					213.6	123.217	213.6	28.3826	213.6	8.63678	213.6	3.40341	213.6	2.36959	213.6	0.650711
	213.8	213.8	416.098					213.8	123.334	213.8	28.4205	213.8	8.64248	213.8	3.40664	213.8	2.37155	213.8	0.650139
	214	214	416.45					214	123.451	214	28.4583	214	8.64847	214	3.4102	214	2.37327	214	0.649568
	214.2	214.2	416.807					214.2	123.566	214.2	28.4953	214.2	8.65468	214.2	3.41405	214.2	2.37519	214.2	0.649223
	214.4	214.4	417.155					214.4	123.681	214.4	28.5335	214.4	8.66065	214.4	3.41769	214.4	2.37711	214.4	0.649376
	214.6	214.6	417.504					214.6	123.797	214.6	28.5706	214.6	8.66564	214.6	3.42101	214.6	2.37889	214.6	0.649145
	214.8	214.8	417.856					214.8	123.914	214.8	28.6082	214.8	8.6714	214.8	3.42376	214.8	2.38048	214.8	0.649583
	215	215	418.208					215	124.032	215	28.6452	215	8.67706	215	3.42722	215	2.38263	215	0.648963
	215.2	215.2	418.534					215.2	124.148	215.2	28.6832	215.2	8.6833	215.2	3.43063	215.2	2.38426	215.2	0.648671
	215.4	215.4	418.875					215.4	124.265	215.4	28.7218	215.4	8.68831	215.4	3.43425	215.4	2.38617	215.4	0.648648
	215.6	215.6	419.231					215.6	124.386	215.6	28.7599	215.6	8.69371	215.6	3.43804	215.6	2.38783	215.6	0.648862
	215.8	215.8	419.587					215.8	124.506	215.8	28.7985	215.8	8.70004	215.8	3.44055	215.8	2.38946	215.8	0.647725
	216	216	419.926					216	124.624	216	28.8363	216	8.70526	216	3.44464	216	2.39141	216	0.648
	216.2	216.2	420.274					216.2	124.744	216.2	28.8742	216.2	8.71064	216.2	3.4483	216.2	2.39344	216.2	0.648648
	216.4	216.4	420.618					216.4	124.865	216.4	28.9132	216.4	8.71688	216.4	3.45187	216.4	2.39554	216.4	0.649229
	216.6	216.6	420.968					216.6	124.986	216.6	28.9524	216.6	8.72228	216.6	3.45602	216.6	2.3972	216.6	0.649231
	216.8	216.8	421.316					216.8	125.107	216.8	28.9922	216.8	8.7277	216.8	3.45953	216.8	2.39955	216.8	0.648659
	217	217	421.672					217	125.229	217	29.031	217	8.73329	217	3.46344	217	2.40161	217	0.648702
	217.2	217.2	422.06					217.2	125.351	217.2	29.0691	217.2	8.73981	217.2	3.46764	217.2	2.40352	217.2	0.648783
	217.4	217.4	422.437					217.4	125.474	217.4	29.1079	217.4	8.74544	217.4	3.47103	217.4	2.40554	217.4	0.647795
	217.6	217.6	422.807					217.6	125.597	217.6	29.1468	217.6	8.75025	217.6	3.47485	217.6	2.40731	217.6	0.647834
	217.8	217.8	423.174					217.8	125.72	217.8	29.1851	217.8	8.75668	217.8	3.47828	217.8	2.40919	217.8	0.647367
	218	218	423.527					218	125.842	218	29.2237	218	8.76165	218	3.48222	218	2.41156	218	0.647821
	218.2	218.2	423.882					218.2	125.963	218.2	29.2613	218.2	8.76707	218.2	3.48603	218.2	2.41339	218.2	0.647465
	218.4	218.4	424.251					218.4	126.085	218.4	29.2999	218.4	8.77279	218.4	3.4897	218.4	2.415	218.4	0.647118
	218.6	218.6	424.648					218.6	126.203	218.6	29.3383	218.6	8.77749	218.6	3.4928	218.6	2.41706	218.6	0.646713
	218.8	218.8	425.029					218.8	126.318	218.8	29.3766	218.8	8.78313	218.8	3.49625	218.8	2.41893	218.8	0.64712
	219	219	425.388					219	126.436	219	29.4158	219	8.78835	219	3.50066	219	2.42071	219	0.646911
	219.2	219.2	425.737					219.2	126.556	219.2	29.4554	219.2	8.79356	219.2	3.5044	219.2	2.42299	219.2	0.646819
	219.4	219.4	426.101					219.4	126.673	219.4	29.4938	219.4	8.79935	219.4	3.50795	219.4	2.42474	219.4	0.646419
	219.6	219.6	426.464					219.6	126.789	219.6	29.533	219.6	8.80448	219.6	3.51057	219.6	2.42718	219.6	0.646478
	219.8	219.8	426.823					219.8	126.902	219.8	29.5723	219.8	8.80969	219.8	3.51385	219.8	2.42919	219.8	0.647045
	220	220	427.176					220	127.015	220	29.6125	220	8.81465	220	3.5175	220	2.43122	220	0.646231
	220.2	220.2	427.543					220.2	127.132	220.2	29.6506	220.2	8.82023	220.2	3.52137	220.2	2.433	220.2	0.645563
	220.4	220.4	427.905					220.4	127.252	220.4	29.6901	220.4	8.82513	220.4	3.52496	220.4	2.43504	220.4	0.645908
	220.6	220.6	428.25					220.6	127.373	220.6	29.7281	220.6	8.82981	220.6	3.5288	220.6	2.43721	220.6	0.646178
	220.8	220.8	428.592					220.8	127.494	220.8	29.7669	220.8	8.83497	220.8	3.53286	220.8	2.43878	220.8	0.646205
	221	221	428.939					221	127.612	221	29.8064	221	8.84088	221	3.53591	221	2.44076	221	0.646954
	221.2	221.2	429.294					221.2	127.729	221.2	29.8465	221.2	8.84638	221.2	3.54036	221.2	2.44283	221.2	0.646087
	221.4	221.4	429.656					221.4	127.849	221.4	29.8861	221.4	8.85216	221.4	3.54438	221.4	2.4449	221.4	0.646407
	221.6	221.6	430.022					221.6	127.966	221.6	29.9251	221.6	8.85702	221.6	3.54774	221.6	2.44717	221.6	0.646109
	221.8	221.8	430.389					221.8	128.086	221.8	29.9645	221.8	8.86222	221.8	3.5514	221.8	2.44897	221.8	0.645632
	222	222	430.756					222	128.206	222	30.0031	222	8.86734	222	3.5557	222	2.45097	222	0.645101
	222.2	222.2	431.142					222.2	128.327	222.2	30.0421	222.2	8.87291	222.2	3.55965	222.2	2.45299	222.2	0.645128
	222.4	222.4	431.516					222.4	128.448	222.4	30.0793	222.4	8.87874	222.4	3.56359	222.4	2.45497	222.4	0.644475
	222.6	222.6	431.886					222.6	128.565	222.6	30.1152	222.6	8.88522	222.6	3.56734	222.6	2.45709	222.6	0.644117
	222.8	222.8	432.242					222.8	128.684	222.8	30.1511	222.8	8.89184	222.8	3.57142	222.8	2.45878	222.8	0.644005
	223	223	432.585					223	128.804	223	30.1871	223	8.89867	223	3.57479	223	2.46101	223	0.644185
	223.2	223.2	432.947					223.2	128.925	223.2	30.223	223.2	8.90376	223.2	3.57881	223.2	2.46321	223.2	0.644008
	223.4	223.4	433.31					223.4	129.047	223.4	30.2595	223.4	8.9114	223.4	3.58281	223.4	2.46508	223.4	0.644346
	223.6	223.6	433.697					223.6	129.167	223.6	30.2969	223.6	8.9177	223.6	3.58654	223.6	2.46755	223.6	0.644326
	223.8	223.8	434.087					223.8	129.286	223.8	30.3334	223.8	8.92416	223.8	3.59026	223.8	2.46951	223.8	0.643605
	224	224	434.464					224	129.405	224	30.3708	224	8.93	224	3.59466	224	2.47123	224	0.642907
	224.2	224.2	434.827					224.2	129.523	224.2	30.4064	224.2	8.93656	224.2	3.59939	224.2	2.47345	224.2	0.643345
	224.4	224.4	435.205					224.4	129.642	224.4	30.4419	224.4	8.94307	224.4	3.60274	224.4	2.47505	224.4	0.643349
	224.6	224.6	435.589					224.6	129.76	224.6	30.4772	224.6	8.94913	224.6	3.60725	224.6	2.47745	224.6	0.643981
	224.8	224.8	435.955					224.8	129.879	224.8	30.5107	224.8	8.95648	224.8	3.61115	224.8	2.47948	224.8	0.643009
	225	225	436.321					225	130	225	30.5459	225	8.96269	225	3.61536	225	2.48154	225	0.643535
	225.2	225.2	436.691					225.2	130.121	225.2	30.5818	225.2	8.96936	225.2	3.61922	225.2	2.48394	225.2	0.643039
	225.4	225.4	437.068					225.4	130.24	225.4	30.6167	225.4	8.97624	225.4	3.62297	225.4	2.48557	225.4	0.643402
	225.6	225.6	437.431					225.6	130.36	225.6	30.6525	225.6	8.98303	225.6	3.62722	225.6	2.48787	225.6	0.643556
	225.8	225.8	437.781					225.8	130.481	225.8	30.6878	225.8	8.99093	225.8	3.63122	225.8	2.49001	225.8	0.644106
	226	226	438.123					226	130.605	226	30.7225	226	8.99756	226	3.63464	226	2.49189	226	0.643743
	226.2	226.2	438.461					226.2	130.729	226.2	30.7574	226.2	9.0046	226.2	3.63822	226.2	2.49396	226.2	0.643777
	226.4	226.4	438.828					226.4	130.853	226.4	30.7928	226.4	9.01223	226.4	3.64292	226.4	2.49575	226.4	0.644249
	226.6	226.6	439.195					226.6	130.979	226.6	30.8273	226.6	9.01884	226.6	3.64634	226.6	2.49807	226.6	0.643701
	226.8	226.8	439.569					226.8	131.106	226.8	30.8618	226.8	9.02639	226.8	3.65062	226.8	2.5	226.8	0.643971
	227	227	439.922					227	131.231	227	30.8981	227	9.034	227	3.65477	227	2.50182	227	0.642907
	227.2	227.2	440.281					227.2	131.356	227.2	30.9332	227.2	9.04114	227.2	3.65837	227.2	2.50432	227.2	0.643175
	227.4	227.4	440.653					227.4	131.48	227.4	30.9685	227.4	9.0482	227.4	3.66178	227.4	2.50641	227.4	0.643423
	227.6	227.6	441.007					227.6	131.6	227.6	31.004	227.6	9.05483	227.6	3.66654	227.6	2.50816	227.6	0.642037
	227.8	227.8	441.364					227.8	131.721	227.8	31.0398	227.8	9.06138	227.8	3.67051	227.8	2.51018	227.8	0.642871
	228	228	441.713					228	131.841	228	31.0739	228	9.06921	228	3.67441	228	2.51212	228	0.643306
	228.2	228.2	442.064					228.2	131.959	228.2	31.1092	228.2	9.07679	228.2	3.67877	228.2	2.51378	228.2	0.643009
	228.4	228.4	442.426					228.4	132.076	228.4	31.144	228.4	9.08399	228.4	3.6833	228.4	2.51569	228.4	0.642482
	228.6	228.6	442.788					228.6	132.194	228.6	31.1778	228.6	9.09129	228.6	3.68686	228.6	2.51777	228.6	0.643042
		228.8	443.152					228.8	132.311	228.8	31.2099	228.8	9.09891	228.8	3.69127	228.8	2.51973	228.8	0.642549
		229	443.533					229	132.428	229	31.2419	229	9.10761	229	3.69565	229	2.52215	229	0.642319
		229.2	443.912					229.2	132.545	229.2	31.2753	229.2	9.11552	229.2	3.70025	229.2	2.52371	229.2	0.642772
		229.4	444.279					229.4	132.662	229.4	31.3072	229.4	9.12258	229.4	3.70398	229.4	2.52594	229.4	0.642919
		229.6	444.66					229.6	132.778	229.6	31.339	229.6	9.13083	229.6	3.70844	229.6	2.52828	229.6	0.64241
		229.8	445.052					229.8	132.892	229.8	31.3715	229.8	9.13974	229.8	3.71248	229.8	2.53008	229.8	0.643181
		230	445.429					230	133.01	230	31.4033	230	9.14684	230	3.71583	230	2.53214	230	0.642323
		230.2	445.827					230.2	133.13	230.2	31.4361	230.2	9.15497	230.2	3.71972	230.2	2.53399	230.2	0.643213
		230.4	446.191					230.4	133.25	230.4	31.4689	230.4	9.16299	230.4	3.72416	230.4	2.53553	230.4	0.643398
		230.6	446.557					230.6	133.368	230.6	31.5031	230.6	9.17089	230.6	3.7284	230.6	2.53777	230.6	0.642419
		230.8	446.918					230.8	133.486	230.8	31.537	230.8	9.17953	230.8	3.73275	230.8	2.53996	230.8	0.643073
		231	447.26					231	133.606	231	31.5697	231	9.18728	231	3.73693	231	2.54207	231	0.643355
		231.2	447.607					231.2	133.724	231.2	31.6023	231.2	9.19575	231.2	3.74096	231.2	2.54403	231.2	0.643122
		231.4	447.967					231.4	133.838	231.4	31.6362	231.4	9.20296	231.4	3.74606	231.4	2.54618	231.4	0.643186
		231.6	448.318					231.6	133.954	231.6	31.6697	231.6	9.21192	231.6	3.74994	231.6	2.54819	231.6	0.643343
		231.8	448.673					231.8	134.07	231.8	31.7033	231.8	9.21962	231.8	3.75492	231.8	2.55017	231.8	0.643311
		232	449.058					232	134.182	232	31.7369	232	9.22748	232	3.75933	232	2.55207	232	0.642918
		232.2	449.442					232.2	134.294	232.2	31.7704	232.2	9.23581	232.2	3.76335	232.2	2.55417	232.2	0.643195
		232.4	449.818					232.4	134.403	232.4	31.8057	232.4	9.24428	232.4	3.76758	232.4	2.55649	232.4	0.643566
		232.6	450.2					232.6	134.515	232.6	31.8397	232.6	9.25341	232.6	3.77163	232.6	2.55802	232.6	0.643234
		232.8	450.572					232.8	134.628	232.8	31.8748	232.8	9.26205	232.8	3.7768	232.8	2.56012	232.8	0.643355
		233	450.917					233	134.739	233	31.9082	233	9.27126	233	3.78083	233	2.56238	233	0.643145
		233.2	451.248					233.2	134.848	233.2	31.9416	233.2	9.27974	233.2	3.78539	233.2	2.56394	233.2	0.643929
		233.4	451.559					233.4	134.958	233.4	31.9758	233.4	9.28829	233.4	3.79049	233.4	2.56599	233.4	0.644023
		233.6	451.89					233.6	135.068	233.6	32.0105	233.6	9.29684	233.6	3.7946	233.6	2.56825	233.6	0.643364
		233.8	452.222					233.8	135.175	233.8	32.044	233.8	9.30504	233.8	3.79921	233.8	2.57	233.8	0.643569
		234	452.554					234	135.284	234	32.0778	234	9.31341	234	3.80358	234	2.5722	234	0.643608
		234.2	452.876					234.2	135.396	234.2	32.112	234.2	9.32218	234.2	3.80789	234.2	2.57426	234.2	0.643815
		234.4	453.217					234.4	135.508	234.4	32.1463	234.4	9.33077	234.4	3.81243	234.4	2.57668	234.4	0.644143
		234.6	453.553					234.6	135.617	234.6	32.1796	234.6	9.33865	234.6	3.81699	234.6	2.57857	234.6	0.644522
		234.8	453.895					234.8	135.728	234.8	32.2141	234.8	9.34708	234.8	3.82097	234.8	2.58045	234.8	0.643175
		235	454.222					235	135.839	235	32.2489	235	9.35595	235	3.82487	235	2.58231	235	0.644824
		235.2	454.544					235.2	135.952	235.2	32.2839	235.2	9.36256	235.2	3.82877	235.2	2.58494	235.2	0.644934
		235.4	454.857					235.4	136.065	235.4	32.318	235.4	9.36993	235.4	3.83353	235.4	2.58689	235.4	0.644243
		235.6	455.202					235.6	136.178	235.6	32.3531	235.6	9.37655	235.6	3.8379	235.6	2.58887	235.6	0.644131
		235.8	455.531					235.8	136.29	235.8	32.3873	235.8	9.38429	235.8	3.84214	235.8	2.59161	235.8	0.64459
		236	455.837					236	136.401	236	32.4211	236	9.39107	236	3.84643	236	2.59348	236	0.645026
		236.2	456.151					236.2	136.513	236.2	32.4539	236.2	9.39853	236.2	3.85132	236.2	2.59536	236.2	0.643768
		236.4	456.478					236.4	136.624	236.4	32.487	236.4	9.40549	236.4	3.85572	236.4	2.59755	236.4	0.643746
		236.6	456.805					236.6	136.738	236.6	32.5192	236.6	9.41298	236.6	3.86015	236.6	2.59988	236.6	0.644192
		236.8	457.089					236.8	136.851	236.8	32.5529	236.8	9.41938	236.8	3.86456	236.8	2.60196	236.8	0.643404
		237	457.36					237	136.964	237	32.5853	237	9.42624	237	3.86948	237	2.60414	237	0.6439
		237.2	457.662					237.2	137.074	237.2	32.6182	237.2	9.43393	237.2	3.87378	237.2	2.60619	237.2	0.643947
		237.4	457.964					237.4	137.184	237.4	32.6492	237.4	9.4415	237.4	3.87841	237.4	2.60812	237.4	0.643279
		237.6	458.267					237.6	137.292	237.6	32.683	237.6	9.44807	237.6	3.88354	237.6	2.61017	237.6	0.642789
		237.8	458.533					237.8	137.404	237.8	32.7171	237.8	9.45555	237.8	3.88883	237.8	2.61261	237.8	0.643392
		238	458.797					238	137.514	238	32.7494	238	9.46268	238	3.89374	238	2.61486	238	0.643378
		238.2	459.039					238.2	137.623	238.2	32.7817	238.2	9.47187	238.2	3.89921	238.2	2.61721	238.2	0.643143
		238.4	459.305					238.4	137.734	238.4	32.8135	238.4	9.47962	238.4	3.90452	238.4	2.61949	238.4	0.643443
		238.6	459.611					238.6	137.845	238.6	32.8449	238.6	9.48794	238.6	3.91051	238.6	2.62149	238.6	0.643855
		238.8	459.908					238.8	137.959	238.8	32.8768	238.8	9.49603	238.8	3.91552	238.8	2.62369	238.8	0.643023
		239	460.215					239	138.074	239	32.9089	239	9.50421	239	3.92102	239	2.62589	239	0.64392
		239.2	460.56					239.2	138.184	239.2	32.9402	239.2	9.51102	239.2	3.92561	239.2	2.62844	239.2	0.644411
		239.4	460.884					239.4	138.293	239.4	32.9729	239.4	9.51876	239.4	3.93148	239.4	2.6302	239.4	0.644561
		239.6	461.198					239.6	138.403	239.6	33.0061	239.6	9.52656	239.6	3.93625	239.6	2.6322	239.6	0.644257
		239.8	461.527					239.8	138.511	239.8	33.038	239.8	9.53368	239.8	3.94203	239.8	2.63448	239.8	0.644613
		240	461.855					240	138.618	240	33.0713	240	9.542	240	3.94744	240	2.63694	240	0.643812
		240.2	462.147					240.2	138.73	240.2	33.102	240.2	9.54887	240.2	3.95335	240.2	2.63915	240.2	0.64388
		240.4	462.447					240.4	138.837	240.4	33.134	240.4	9.55669	240.4	3.95843	240.4	2.64132	240.4	0.644018
		240.6	462.795					240.6	138.944	240.6	33.1668	240.6	9.56477	240.6	3.96456	240.6	2.64397	240.6	0.64384
		240.8	463.088					240.8	139.052	240.8	33.1977	240.8	9.57225	240.8	3.97064	240.8	2.64635	240.8	0.643912
		241	463.428					241	139.16	241	33.2286	241	9.57982	241	3.97516	241	2.64876	241	0.643844
		241.2	463.801					241.2	139.264	241.2	33.2594	241.2	9.58838	241.2	3.98136	241.2	2.65141	241.2	0.643501
		241.4	464.151					241.4	139.369	241.4	33.2895	241.4	9.59616	241.4	3.98725	241.4	2.65374	241.4	0.643848
		241.6	464.521					241.6	139.471	241.6	33.3206	241.6	9.60541	241.6	3.99335	241.6	2.65624	241.6	0.643119
		241.8	464.972					241.8	139.575	241.8	33.3517	241.8	9.61348	241.8	3.99951	241.8	2.65874	241.8	0.643399
		242	465.406					242	139.68	242	33.3821	242	9.62152	242	4.00618	242	2.66127	242	0.643389
		242.2	465.8					242.2	139.783	242.2	33.4136	242.2	9.63012	242.2	4.0116	242.2	2.66388	242.2	0.642609
		242.4	466.193					242.4	139.888	242.4	33.4437	242.4	9.63837	242.4	4.01731	242.4	2.6669	242.4	0.642531
		242.6	466.585					242.6	139.991	242.6	33.4755	242.6	9.64641	242.6	4.02361	242.6	2.66938	242.6	0.643567
		242.8	466.923					242.8	140.094	242.8	33.506	242.8	9.65564	242.8	4.02943	242.8	2.67169	242.8	0.642628
		243	467.288					243	140.196	243	33.5368	243	9.66411	243	4.03511	243	2.67436	243	0.642287
		243.2	467.625					243.2	140.294	243.2	33.5665	243.2	9.67207	243.2	4.0413	243.2	2.6763	243.2	0.642251
		243.4	467.956					243.4	140.392	243.4	33.597	243.4	9.6797	243.4	4.04734	243.4	2.67878	243.4	0.642907
		243.6	468.268					243.6	140.488	243.6	33.6267	243.6	9.68911	243.6	4.05323	243.6	2.68079	243.6	0.642607
		243.8	468.588					243.8	140.587	243.8	33.657	243.8	9.69754	243.8	4.05902	243.8	2.6831	243.8	0.641861
		244	468.997					244	140.687	244	33.6875	244	9.70628	244	4.06482	244	2.68548	244	0.641559
		244.2	469.359					244.2	140.784	244.2	33.7176	244.2	9.71597	244.2	4.0708	244.2	2.68748	244.2	0.641736
		244.4	469.723					244.4	140.885	244.4	33.7473	244.4	9.72397	244.4	4.07697	244.4	2.68997	244.4	0.641141
		244.6	470.085					244.6	140.987	244.6	33.7769	244.6	9.73329	244.6	4.08384	244.6	2.69202	244.6	0.641109
		244.8	470.432					244.8	141.089	244.8	33.807	244.8	9.74148	244.8	4.09009	244.8	2.69371	244.8	0.641142
		245	470.819					245	141.19	245	33.8364	245	9.75179	245	4.09617	245	2.6965	245	0.640565
		245.2	471.239					245.2	141.287	245.2	33.8652	245.2	9.76127	245.2	4.10358	245.2	2.69905	245.2	0.641537
		245.4	471.621					245.4	141.388	245.4	33.8944	245.4	9.77052	245.4	4.11061	245.4	2.70112	245.4	0.640432
		245.6	472.011					245.6	141.49	245.6	33.9258	245.6	9.78098	245.6	4.11612	245.6	2.70335	245.6	0.640626
		245.8	472.359					245.8	141.593	245.8	33.9563	245.8	9.79045	245.8	4.12188	245.8	2.70537	245.8	0.64006
		246	472.787					246	141.694	246	33.9867	246	9.80088	246	4.12853	246	2.70779	246	0.640108
		246.2	473.222					246.2	141.796	246.2	34.0171	246.2	9.81068	246.2	4.13445	246.2	2.70996	246.2	0.641445
		246.4	473.655					246.4	141.894	246.4	34.048	246.4	9.82094	246.4	4.14064	246.4	2.71196	246.4	0.639994
		246.6	474.075					246.6	141.992	246.6	34.0787	246.6	9.8308	246.6	4.14672	246.6	2.7139	246.6	0.638839
		246.8	474.448					246.8	142.093	246.8	34.108	246.8	9.83982	246.8	4.15236	246.8	2.71623	246.8	0.639013
		247	474.782					247	142.193	247	34.137	247	9.84982	247	4.15921	247	2.71836	247	0.639264
		247.2	475.124					247.2	142.293	247.2	34.1663	247.2	9.85956	247.2	4.16473	247.2	2.72032	247.2	0.63883
		247.4	475.45					247.4	142.394	247.4	34.1953	247.4	9.86945	247.4	4.17189	247.4	2.72283	247.4	0.638276
		247.6	475.75					247.6	142.496	247.6	34.2249	247.6	9.87953	247.6	4.17828	247.6	2.7244	247.6	0.638387
		247.8	476.179					247.8	142.602	247.8	34.2549	247.8	9.88923	247.8	4.18471	247.8	2.7264	247.8	0.638372
		248	476.708					248	142.707	248	34.2844	248	9.89949	248	4.19104	248	2.72815	248	0.638348
		248.2	477.229					248.2	142.81	248.2	34.3129	248.2	9.90936	248.2	4.19778	248.2	2.73042	248.2	0.637983
		248.4	477.748					248.4	142.912	248.4	34.34	248.4	9.91877	248.4	4.20411	248.4	2.73244	248.4	0.637206
		248.6	478.286					248.6	143.01	248.6	34.3674	248.6	9.92986	248.6	4.2104	248.6	2.73435	248.6	0.636665
		248.8	478.824					248.8	143.112	248.8	34.3953	248.8	9.93977	248.8	4.2172	248.8	2.73676	248.8	0.636255
		249	479.251					249	143.218	249	34.4221	249	9.95043	249	4.22266	249	2.73875	249	0.636247
		249.2	479.753					249.2	143.318	249.2	34.4502	249.2	9.96122	249.2	4.22785	249.2	2.74089	249.2	0.63637
		249.4	480.274					249.4	143.425	249.4	34.4777	249.4	9.97182	249.4	4.23474	249.4	2.74336	249.4	0.636521
		249.6	480.784					249.6	143.526	249.6	34.507	249.6	9.98256	249.6	4.24156	249.6	2.74565	249.6	0.635448
		249.8	481.158					249.8	143.626	249.8	34.5352	249.8	9.99459	249.8	4.24862	249.8	2.7474	249.8	0.635989
		250	481.562					250	143.727	250	34.564	250	10.0058	250	4.25501	250	2.7495	250	0.636795
		250.2	482.058					250.2	143.829	250.2	34.5945	250.2	10.0152	250.2	4.26098	250.2	2.75137	250.2	0.637618
		250.4	482.506					250.4	143.929	250.4	34.6242	250.4	10.0267	250.4	4.26716	250.4	2.75365	250.4	0.636546
		250.6	483.038					250.6	144.031	250.6	34.6547	250.6	10.036	250.6	4.27418	250.6	2.75605	250.6	0.635156
		250.8	483.576					250.8	144.13	250.8	34.6835	250.8	10.0462	250.8	4.28112	250.8	2.75789	250.8	0.635508
		251	484.032					251	144.23	251	34.7137	251	10.0558	251	4.28678	251	2.76002	251	0.634592
		251.2	484.629					251.2	144.329	251.2	34.7452	251.2	10.0657	251.2	4.2935	251.2	2.76207	251.2	0.634114
		251.4	485.147					251.4	144.426	251.4	34.7769	251.4	10.076	251.4	4.29981	251.4	2.76396	251.4	0.634208
		251.6	485.503					251.6	144.525	251.6	34.8101	251.6	10.0859	251.6	4.30568	251.6	2.76582	251.6	0.633877
		251.8	486.061					251.8	144.62	251.8	34.8422	251.8	10.0946	251.8	4.31095	251.8	2.76816	251.8	0.633543
		252	486.564					252	144.716	252	34.8743	252	10.1036	252	4.31722	252	2.76988	252	0.633726
		252.2	487.079					252.2	144.811	252.2	34.906	252.2	10.1148	252.2	4.32278	252.2	2.77107	252.2	0.63302
		252.4	487.639					252.4	144.908	252.4	34.9381	252.4	10.1253	252.4	4.32881	252.4	2.77336	252.4	0.633089
		252.6	488.301					252.6	145.008	252.6	34.9695	252.6	10.1357	252.6	4.33527	252.6	2.77525	252.6	0.632784
		252.8	488.961					252.8	145.11	252.8	35.0023	252.8	10.1459	252.8	4.34143	252.8	2.77724	252.8	0.632791
		253	489.714					253	145.213	253	35.0338	253	10.156	253	4.34774	253	2.77836	253	0.632098
		253.2	490.326					253.2	145.312	253.2	35.0657	253.2	10.167	253.2	4.35314	253.2	2.78044	253.2	0.632765
		253.4	490.727					253.4	145.415	253.4	35.0981	253.4	10.1765	253.4	4.35998	253.4	2.7827	253.4	0.632697
		253.6	491.327					253.6	145.518	253.6	35.129	253.6	10.1873	253.6	4.36574	253.6	2.78429	253.6	0.631924
		253.8	491.998					253.8	145.616	253.8	35.1605	253.8	10.1995	253.8	4.37298	253.8	2.78649	253.8	0.63109
		254	492.665					254	145.713	254	35.1925	254	10.2102	254	4.37921	254	2.78807	254	0.631868
		254.2	493.42					254.2	145.813	254.2	35.2232	254.2	10.2227	254.2	4.38537	254.2	2.79029	254.2	0.631023
		254.4	494.002					254.4	145.915	254.4	35.255	254.4	10.2321	254.4	4.39229	254.4	2.79188	254.4	0.629843
		254.6	494.699					254.6	146.014	254.6	35.286	254.6	10.2425	254.6	4.39951	254.6	2.79422	254.6	0.629843
		254.8	495.113					254.8	146.114	254.8	35.3164	254.8	10.2502	254.8	4.40618	254.8	2.79619	254.8	0.629931
		255	495.708					255	146.219	255	35.3464	255	10.2595	255	4.41188	255	2.79787	255	0.630164
		255.2	496.806					255.2	146.325	255.2	35.3764	255.2	10.2697	255.2	4.41919	255.2	2.80023	255.2	0.630073
		255.4	498.68					255.4	146.431	255.4	35.4048	255.4	10.2794	255.4	4.42597	255.4	2.80161	255.4	0.629502
								255.6	146.539	255.6	35.4344	255.6	10.2887	255.6	4.43191	255.6	2.80353	255.6	0.629703
								255.8	146.646	255.8	35.4635	255.8	10.2974	255.8	4.43992	255.8	2.80566	255.8	0.628394
								256	146.755	256	35.4918	256	10.3067	256	4.44668	256	2.80768	256	0.628179
								256.2	146.864	256.2	35.5218	256.2	10.3155	256.2	4.45299	256.2	2.80947	256.2	0.62718
								256.4	146.972	256.4	35.5504	256.4	10.3241	256.4	4.46132	256.4	2.81199	256.4	0.628212
								256.6	147.081	256.6	35.5779	256.6	10.3332	256.6	4.46849	256.6	2.81397	256.6	0.627647
								256.8	147.194	256.8	35.6066	256.8	10.3426	256.8	4.47504	256.8	2.8156	256.8	0.627396
								257	147.305	257	35.6361	257	10.3507	257	4.48275	257	2.81803	257	0.626262
								257.2	147.417	257.2	35.6649	257.2	10.361	257.2	4.48934	257.2	2.81961	257.2	0.62608
								257.4	147.532	257.4	35.6924	257.4	10.3712	257.4	4.49404	257.4	2.8218	257.4	0.626235
								257.6	147.647	257.6	35.7216	257.6	10.3792	257.6	4.5001	257.6	2.82413	257.6	0.625458
								257.8	147.76	257.8	35.7509	257.8	10.3887	257.8	4.50639	257.8	2.82564	257.8	0.626362
								258	147.875	258	35.7805	258	10.4004	258	4.51308	258	2.82778	258	0.62494
								258.2	147.987	258.2	35.8087	258.2	10.4095	258.2	4.51978	258.2	2.82957	258.2	0.624877
								258.4	148.101	258.4	35.8393	258.4	10.4183	258.4	4.52652	258.4	2.83232	258.4	0.623904
								258.6	148.214	258.6	35.8675	258.6	10.4282	258.6	4.53262	258.6	2.83448	258.6	0.624034
								258.8	148.327	258.8	35.896	258.8	10.4375	258.8	4.53891	258.8	2.83623	258.8	0.624095
								259	148.443	259	35.9265	259	10.4472	259	4.54533	259	2.83845	259	0.624252
								259.2	148.557	259.2	35.9572	259.2	10.456	259.2	4.55076	259.2	2.84042	259.2	0.624581
								259.4	148.675	259.4	35.9888	259.4	10.4663	259.4	4.55661	259.4	2.84298	259.4	0.623374
								259.6	148.792	259.6	36.0196	259.6	10.4773	259.6	4.56138	259.6	2.84483	259.6	0.622519
								259.8	148.91	259.8	36.0465	259.8	10.4872	259.8	4.56751	259.8	2.84712	259.8	0.623253
								260	149.028	260	36.0772	260	10.498	260	4.57233	260	2.84904	260	0.622939
								260.2	149.15	260.2	36.1045	260.2	10.5091	260.2	4.57752	260.2	2.85153	260.2	0.62177
								260.4	149.27	260.4	36.1324	260.4	10.52	260.4	4.58396	260.4	2.8535	260.4	0.621592
								260.6	149.394	260.6	36.161	260.6	10.5303	260.6	4.58918	260.6	2.85562	260.6	0.623531
								260.8	149.518	260.8	36.1898	260.8	10.54	260.8	4.59491	260.8	2.85803	260.8	0.621299
								261	149.646	261	36.2166	261	10.5495	261	4.60024	261	2.86029	261	0.622302
								261.2	149.775	261.2	36.2462	261.2	10.559	261.2	4.60528	261.2	2.86226	261.2	0.623834
								261.4	149.904	261.4	36.2747	261.4	10.5695	261.4	4.60964	261.4	2.86429	261.4	0.622382
								261.6	150.033	261.6	36.3015	261.6	10.5805	261.6	4.61536	261.6	2.86627	261.6	0.620976
								261.8	150.164	261.8	36.3283	261.8	10.5907	261.8	4.62103	261.8	2.86849	261.8	0.620533
								262	150.299	262	36.3552	262	10.5994	262	4.62486	262	2.87066	262	0.620878
								262.2	150.427	262.2	36.3842	262.2	10.6097	262.2	4.6307	262.2	2.87316	262.2	0.620404
								262.4	150.553	262.4	36.4132	262.4	10.6206	262.4	4.63563	262.4	2.8755	262.4	0.620833
								262.6	150.672	262.6	36.4415	262.6	10.6304	262.6	4.64069	262.6	2.87749	262.6	0.618635
								262.8	150.793	262.8	36.4698	262.8	10.6404	262.8	4.64717	262.8	2.87992	262.8	0.618498
								263	150.911	263	36.4991	263	10.6501	263	4.65209	263	2.8821	263	0.618943
								263.2	151.033	263.2	36.5272	263.2	10.6597	263.2	4.65656	263.2	2.8844	263.2	0.619803
								263.4	151.155	263.4	36.5553	263.4	10.6695	263.4	4.66248	263.4	2.88648	263.4	0.61938
								263.6	151.274	263.6	36.5827	263.6	10.6791	263.6	4.66771	263.6	2.8889	263.6	0.6191
								263.8	151.396	263.8	36.6123	263.8	10.6877	263.8	4.67347	263.8	2.89046	263.8	0.618629
								264	151.517	264	36.6404	264	10.6973	264	4.67961	264	2.89323	264	0.618946
								264.2	151.637	264.2	36.6687	264.2	10.7065	264.2	4.68524	264.2	2.89503	264.2	0.618032
								264.4	151.76	264.4	36.6996	264.4	10.7153	264.4	4.69052	264.4	2.89666	264.4	0.618269
								264.6	151.881	264.6	36.7283	264.6	10.7248	264.6	4.69705	264.6	2.899	264.6	0.617242
								264.8	151.998	264.8	36.7579	264.8	10.7337	264.8	4.70229	264.8	2.90081	264.8	0.616127
								265	152.112	265	36.7857	265	10.7428	265	4.7074	265	2.90301	265	0.616351
								265.2	152.229	265.2	36.8151	265.2	10.752	265.2	4.71218	265.2	2.90504	265.2	0.615676
								265.4	152.349	265.4	36.8418	265.4	10.7613	265.4	4.71731	265.4	2.90699	265.4	0.61658
								265.6	152.468	265.6	36.8699	265.6	10.7707	265.6	4.72368	265.6	2.90843	265.6	0.616579
								265.8	152.586	265.8	36.8968	265.8	10.7798	265.8	4.72935	265.8	2.91016	265.8	0.617606
								266	152.706	266	36.9277	266	10.7905	266	4.73505	266	2.91225	266	0.617572
								266.2	152.825	266.2	36.9575	266.2	10.799	266.2	4.7413	266.2	2.91366	266.2	0.619838
								266.4	152.939	266.4	36.9865	266.4	10.8082	266.4	4.74604	266.4	2.91562	266.4	0.618542
								266.6	153.057	266.6	37.0153	266.6	10.8178	266.6	4.75274	266.6	2.91709	266.6	0.617676
								266.8	153.174	266.8	37.0444	266.8	10.8268	266.8	4.75801	266.8	2.91914	266.8	0.617354
								267	153.291	267	37.0704	267	10.8339	267	4.76375	267	2.92138	267	0.615937
								267.2	153.405	267.2	37.0994	267.2	10.8409	267.2	4.77001	267.2	2.92346	267.2	0.615686
								267.4	153.523	267.4	37.1292	267.4	10.8488	267.4	4.77487	267.4	2.92536	267.4	0.616055
								267.6	153.636	267.6	37.1569	267.6	10.8567	267.6	4.77941	267.6	2.92784	267.6	0.61425
								267.8	153.75	267.8	37.1864	267.8	10.8663	267.8	4.78368	267.8	2.92954	267.8	0.61539
								268	153.866	268	37.2165	268	10.8759	268	4.78776	268	2.93149	268	0.614135
								268.2	153.976	268.2	37.2461	268.2	10.8838	268.2	4.79203	268.2	2.93359	268.2	0.614556
								268.4	154.085	268.4	37.2795	268.4	10.8932	268.4	4.7965	268.4	2.93556	268.4	0.614781
								268.6	154.193	268.6	37.31	268.6	10.9029	268.6	4.8013	268.6	2.93779	268.6	0.613877
								268.8	154.298	268.8	37.3413	268.8	10.912	268.8	4.80632	268.8	2.93944	268.8	0.615547
								269	154.403	269	37.3716	269	10.921	269	4.81041	269	2.94211	269	0.615101
								269.2	154.511	269.2	37.4015	269.2	10.9314	269.2	4.81442	269.2	2.94404	269.2	0.613725
								269.4	154.617	269.4	37.4326	269.4	10.9405	269.4	4.81722	269.4	2.94622	269.4	0.613257
								269.6	154.726	269.6	37.4632	269.6	10.95	269.6	4.81992	269.6	2.94818	269.6	0.61123
								269.8	154.837	269.8	37.4931	269.8	10.9588	269.8	4.82523	269.8	2.95024	269.8	0.611085
								270	154.954	270	37.5236	270	10.9674	270	4.82941	270	2.95241	270	0.611707
								270.2	155.073	270.2	37.5564	270.2	10.9784	270.2	4.83199	270.2	2.95476	270.2	0.611657
								270.4	155.19	270.4	37.5874	270.4	10.9894	270.4	4.83654	270.4	2.9563	270.4	0.611338
								270.6	155.306	270.6	37.6199	270.6	11.0008	270.6	4.8399	270.6	2.95822	270.6	0.610804
								270.8	155.421	270.8	37.6498	270.8	11.0133	270.8	4.84419	270.8	2.96037	270.8	0.610103
								271	155.539	271	37.6808	271	11.0252	271	4.84636	271	2.96234	271	0.608416
								271.2	155.664	271.2	37.7104	271.2	11.0378	271.2	4.84975	271.2	2.96421	271.2	0.608056
								271.4	155.783	271.4	37.742	271.4	11.0479	271.4	4.85267	271.4	2.96636	271.4	0.607467
								271.6	155.901	271.6	37.7753	271.6	11.06	271.6	4.85564	271.6	2.96793	271.6	0.60767
								271.8	156.02	271.8	37.8086	271.8	11.0701	271.8	4.8593	271.8	2.96981	271.8	0.606878
								272	156.138	272	37.8448	272	11.0828	272	4.86297	272	2.97194	272	0.607182
								272.2	156.256	272.2	37.8807	272.2	11.0947	272.2	4.8663	272.2	2.97402	272.2	0.605591
								272.4	156.37	272.4	37.9185	272.4	11.1062	272.4	4.87017	272.4	2.97613	272.4	0.604404
								272.6	156.483	272.6	37.9548	272.6	11.1186	272.6	4.87315	272.6	2.97779	272.6	0.604991
								272.8	156.594	272.8	37.9918	272.8	11.1294	272.8	4.87518	272.8	2.97991	272.8	0.605698
								273	156.705	273	38.0264	273	11.1417	273	4.8791	273	2.98207	273	0.60398
								273.2	156.822	273.2	38.063	273.2	11.1529	273.2	4.88183	273.2	2.98419	273.2	0.602774
								273.4	156.931	273.4	38.1004	273.4	11.1653	273.4	4.88586	273.4	2.9863	273.4	0.602489
								273.6	157.045	273.6	38.1378	273.6	11.1763	273.6	4.88863	273.6	2.98798	273.6	0.602524
								273.8	157.15	273.8	38.1738	273.8	11.1882	273.8	4.89187	273.8	2.98995	273.8	0.603358
								274	157.259	274	38.2117	274	11.2009	274	4.89327	274	2.99254	274	0.60293
								274.2	157.361	274.2	38.2482	274.2	11.2114	274.2	4.89718	274.2	2.99431	274.2	0.602515
								274.4	157.466	274.4	38.2867	274.4	11.223	274.4	4.89977	274.4	2.99648	274.4	0.602257
								274.6	157.578	274.6	38.3278	274.6	11.2356	274.6	4.9017	274.6	2.99831	274.6	0.602089
								274.8	157.694	274.8	38.3702	274.8	11.2462	274.8	4.90432	274.8	3.00012	274.8	0.602337
								275	157.808	275	38.4079	275	11.2583	275	4.90747	275	3.00246	275	0.602055
								275.2	157.934	275.2	38.4475	275.2	11.2674	275.2	4.91083	275.2	3.00448	275.2	0.601995
								275.4	158.064	275.4	38.4843	275.4	11.2795	275.4	4.91359	275.4	3.0066	275.4	0.601773
								275.6	158.188	275.6	38.5217	275.6	11.2912	275.6	4.91832	275.6	3.00843	275.6	0.602589
								275.8	158.313	275.8	38.5604	275.8	11.3039	275.8	4.92181	275.8	3.01027	275.8	0.601245
								276	158.441	276	38.6007	276	11.3144	276	4.92464	276	3.01204	276	0.600431
								276.2	158.565	276.2	38.6401	276.2	11.3283	276.2	4.92782	276.2	3.01463	276.2	0.602824
								276.4	158.679	276.4	38.6766	276.4	11.341	276.4	4.93224	276.4	3.01616	276.4	0.602697
								276.6	158.797	276.6	38.7139	276.6	11.3546	276.6	4.93571	276.6	3.01819	276.6	0.601955
								276.8	158.908	276.8	38.7491	276.8	11.3681	276.8	4.93936	276.8	3.02076	276.8	0.602539
								277	159.023	277	38.7832	277	11.3811	277	4.94096	277	3.02294	277	0.602856
								277.2	159.134	277.2	38.8188	277.2	11.3946	277.2	4.9433	277.2	3.02489	277.2	0.601131
								277.4	159.24	277.4	38.8504	277.4	11.4108	277.4	4.94553	277.4	3.02719	277.4	0.601359
								277.6	159.352	277.6	38.8822	277.6	11.4254	277.6	4.94824	277.6	3.02918	277.6	0.601767
								277.8	159.463	277.8	38.9126	277.8	11.4418	277.8	4.95242	277.8	3.03148	277.8	0.601757
								278	159.568	278	38.9452	278	11.457	278	4.95762	278	3.03324	278	0.601629
								278.2	159.68	278.2	38.9748	278.2	11.4729	278.2	4.96016	278.2	3.03561	278.2	0.602301
								278.4	159.794	278.4	39.0041	278.4	11.4888	278.4	4.96375	278.4	3.03827	278.4	0.601754
								278.6	159.907	278.6	39.0344	278.6	11.5049	278.6	4.96579	278.6	3.04047	278.6	0.602052
								278.8	160.019	278.8	39.0647	278.8	11.5211	278.8	4.96803	278.8	3.04216	278.8	0.600359
								279	160.133	279	39.0944	279	11.5355	279	4.97291	279	3.04479	279	0.602189
								279.2	160.257	279.2	39.1244	279.2	11.5509	279.2	4.97661	279.2	3.04621	279.2	0.602945
								279.4	160.385	279.4	39.1558	279.4	11.5657	279.4	4.98024	279.4	3.04823	279.4	0.600306
								279.6	160.512	279.6	39.1847	279.6	11.5805	279.6	4.98274	279.6	3.05037	279.6	0.599745
								279.8	160.641	279.8	39.2142	279.8	11.5955	279.8	4.98596	279.8	3.05158	279.8	0.600394
								280	160.771	280	39.2454	280	11.6091	280	4.98932	280	3.05363	280	0.598285
								280.2	160.904	280.2	39.2744	280.2	11.6242	280.2	4.99239	280.2	3.05571	280.2	0.598137
								280.4	161.046	280.4	39.2992	280.4	11.6394	280.4	4.99597	280.4	3.05792	280.4	0.599422
								280.6	161.187	280.6	39.3259	280.6	11.6556	280.6	5.0003	280.6	3.06006	280.6	0.597085
								280.8	161.329	280.8	39.3547	280.8	11.6706	280.8	5.00349	280.8	3.06186	280.8	0.595514
								281	161.472	281	39.3851	281	11.6868	281	5.00718	281	3.06392	281	0.596767
								281.2	161.61	281.2	39.4126	281.2	11.7019	281.2	5.01085	281.2	3.06563	281.2	0.595919
								281.4	161.758	281.4	39.44	281.4	11.7176	281.4	5.01403	281.4	3.06816	281.4	0.596054
								281.6	161.905	281.6	39.4684	281.6	11.7343	281.6	5.01815	281.6	3.06996	281.6	0.594748
								281.8	162.049	281.8	39.4984	281.8	11.7506	281.8	5.02076	281.8	3.07262	281.8	0.593146
								282	162.205	282	39.5265	282	11.7679	282	5.02451	282	3.07443	282	0.594527
								282.2	162.361	282.2	39.5559	282.2	11.7848	282.2	5.02778	282.2	3.07636	282.2	0.593835
								282.4	162.515	282.4	39.5834	282.4	11.8024	282.4	5.02931	282.4	3.07829	282.4	0.592879
								282.6	162.659	282.6	39.6131	282.6	11.8186	282.6	5.03526	282.6	3.08024	282.6	0.592139
								282.8	162.801	282.8	39.6461	282.8	11.8357	282.8	5.03849	282.8	3.08278	282.8	0.59278
								283	162.945	283	39.6763	283	11.8521	283	5.0424	283	3.08466	283	0.593319
								283.2	163.091	283.2	39.709	283.2	11.8673	283.2	5.04647	283.2	3.08681	283.2	0.594451
								283.4	163.242	283.4	39.7388	283.4	11.882	283.4	5.04978	283.4	3.08889	283.4	0.595073
								283.6	163.391	283.6	39.7681	283.6	11.8926	283.6	5.05387	283.6	3.09122	283.6	0.593311
								283.8	163.544	283.8	39.7969	283.8	11.9096	283.8	5.05729	283.8	3.09338	283.8	0.592691
								284	163.688	284	39.8269	284	11.9212	284	5.06051	284	3.09506	284	0.593196
								284.2	163.833	284.2	39.8625	284.2	11.9356	284.2	5.06348	284.2	3.09728	284.2	0.593147
								284.4	163.976	284.4	39.8948	284.4	11.9501	284.4	5.0655	284.4	3.09924	284.4	0.592107
								284.6	164.124	284.6	39.9264	284.6	11.9672	284.6	5.06762	284.6	3.10135	284.6	0.594255
								284.8	164.269	284.8	39.9588	284.8	11.9825	284.8	5.07156	284.8	3.10364	284.8	0.594583
								285	164.415	285	39.9878	285	12.0022	285	5.07583	285	3.10528	285	0.595709
								285.2	164.579	285.2	40.0201	285.2	12.0196	285.2	5.08085	285.2	3.1079	285.2	0.596222
								285.4	164.738	285.4	40.0494	285.4	12.0366	285.4	5.08474	285.4	3.10923	285.4	0.596644
								285.6	164.888	285.6	40.0758	285.6	12.0552	285.6	5.09005	285.6	3.11171	285.6	0.595583
								285.8	165.035	285.8	40.1001	285.8	12.0746	285.8	5.09426	285.8	3.11393	285.8	0.596113
								286	165.182	286	40.1258	286	12.0928	286	5.09826	286	3.11565	286	0.596405
								286.2	165.333	286.2	40.1509	286.2	12.1099	286.2	5.1033	286.2	3.11783	286.2	0.595547
								286.4	165.48	286.4	40.1752	286.4	12.1255	286.4	5.1071	286.4	3.1196	286.4	0.595628
								286.6	165.618	286.6	40.1986	286.6	12.14	286.6	5.11121	286.6	3.12114	286.6	0.597842
								286.8	165.764	286.8	40.2243	286.8	12.1544	286.8	5.11625	286.8	3.12319	286.8	0.595727
								287	165.909	287	40.2489	287	12.1683	287	5.12115	287	3.12536	287	0.597591
								287.2	166.046	287.2	40.276	287.2	12.184	287.2	5.12525	287.2	3.12713	287.2	0.59687
								287.4	166.184	287.4	40.3017	287.4	12.1996	287.4	5.12964	287.4	3.12912	287.4	0.597155
								287.6	166.316	287.6	40.3324	287.6	12.2156	287.6	5.13492	287.6	3.13125	287.6	0.598098
								287.8	166.436	287.8	40.3634	287.8	12.2336	287.8	5.13986	287.8	3.13311	287.8	0.599232
								288	166.554	288	40.3929	288	12.2473	288	5.14441	288	3.13547	288	0.600837
								288.2	166.687	288.2	40.4229	288.2	12.2626	288.2	5.14924	288.2	3.13719	288.2	0.602328
								288.4	166.822	288.4	40.454	288.4	12.2786	288.4	5.15366	288.4	3.13948	288.4	0.60335
								288.6	166.954	288.6	40.4813	288.6	12.2959	288.6	5.15824	288.6	3.14118	288.6	0.602974
								288.8	167.088	288.8	40.5101	288.8	12.3122	288.8	5.16273	288.8	3.14357	288.8	0.602963
								289	167.219	289	40.5377	289	12.3296	289	5.16797	289	3.1455	289	0.604105
								289.2	167.358	289.2	40.5666	289.2	12.3461	289.2	5.17312	289.2	3.14771	289.2	0.601082
								289.4	167.491	289.4	40.5947	289.4	12.3596	289.4	5.1797	289.4	3.14955	289.4	0.602803
								289.6	167.631	289.6	40.6226	289.6	12.3759	289.6	5.18525	289.6	3.15117	289.6	0.603604
								289.8	167.775	289.8	40.6556	289.8	12.3928	289.8	5.18998	289.8	3.15324	289.8	0.603592
								290	167.921	290	40.6858	290	12.4115	290	5.1948	290	3.15522	290	0.605417
								290.2	168.068	290.2	40.7168	290.2	12.4278	290.2	5.19956	290.2	3.15743	290.2	0.605713
								290.4	168.21	290.4	40.7456	290.4	12.447	290.4	5.20282	290.4	3.15973	290.4	0.604122
								290.6	168.365	290.6	40.7739	290.6	12.4652	290.6	5.20729	290.6	3.16184	290.6	0.608559
								290.8	168.514	290.8	40.8033	290.8	12.4845	290.8	5.21098	290.8	3.16413	290.8	0.60952
								291	168.664	291	40.8391	291	12.5033	291	5.21369	291	3.16604	291	0.609173
								291.2	168.813	291.2	40.8616	291.2	12.5201	291.2	5.21708	291.2	3.16851	291.2	0.611441
								291.4	168.976	291.4	40.8907	291.4	12.5372	291.4	5.22113	291.4	3.1704	291.4	0.612239
								291.6	169.141	291.6	40.9134	291.6	12.5509	291.6	5.2245	291.6	3.17254	291.6	0.6124
								291.8	169.301	291.8	40.9377	291.8	12.5652	291.8	5.2289	291.8	3.17445	291.8	0.612508
								292	169.459	292	40.9681	292	12.582	292	5.23437	292	3.17603	292	0.612986
								292.2	169.615	292.2	40.9907	292.2	12.5928	292.2	5.23855	292.2	3.17836	292.2	0.612368
								292.4	169.768	292.4	41.0158	292.4	12.6069	292.4	5.24177	292.4	3.18033	292.4	0.613746
								292.6	169.916	292.6	41.0396	292.6	12.6209	292.6	5.24886	292.6	3.18177	292.6	0.614158
								292.8	170.072	292.8	41.062	292.8	12.6335	292.8	5.25291	292.8	3.18408	292.8	0.614658
								293	170.221	293	41.0864	293	12.6487	293	5.25501	293	3.18649	293	0.615448
								293.2	170.374	293.2	41.1081	293.2	12.6667	293.2	5.25949	293.2	3.18911	293.2	0.615364
								293.4	170.539	293.4	41.1341	293.4	12.687	293.4	5.26404	293.4	3.19098	293.4	0.616102
								293.6	170.696	293.6	41.1626	293.6	12.7008	293.6	5.27017	293.6	3.19317	293.6	0.617397
								293.8	170.84	293.8	41.1883	293.8	12.7167	293.8	5.27681	293.8	3.19562	293.8	0.61848
								294	171.011	294	41.2136	294	12.7324	294	5.28343	294	3.19724	294	0.61906
								294.2	171.152	294.2	41.2357	294.2	12.7485	294.2	5.29099	294.2	3.20024	294.2	0.618607
								294.4	171.308	294.4	41.2619	294.4	12.7654	294.4	5.30036	294.4	3.20226	294.4	0.618121
								294.6	171.463	294.6	41.2877	294.6	12.7836	294.6	5.30668	294.6	3.20391	294.6	0.620339
								294.8	171.612	294.8	41.3213	294.8	12.8	294.8	5.31341	294.8	3.20623	294.8	0.61767
								295	171.758	295	41.3479	295	12.8129	295	5.32127	295	3.20827	295	0.619977
								295.2	171.899	295.2	41.3697	295.2	12.8298	295.2	5.33102	295.2	3.21053	295.2	0.619881
								295.4	172.045	295.4	41.3954	295.4	12.8442	295.4	5.33687	295.4	3.21251	295.4	0.617973
								295.6	172.198	295.6	41.4128	295.6	12.8555	295.6	5.3437	295.6	3.21491	295.6	0.618496
								295.8	172.338	295.8	41.4351	295.8	12.8675	295.8	5.35168	295.8	3.21688	295.8	0.61638
								296	172.48	296	41.4585	296	12.877	296	5.35707	296	3.21918	296	0.616682
								296.2	172.61	296.2	41.473	296.2	12.8869	296.2	5.36416	296.2	3.2211	296.2	0.617198
								296.4	172.74	296.4	41.4958	296.4	12.8937	296.4	5.3699	296.4	3.22318	296.4	0.620972
								296.6	172.883	296.6	41.5163	296.6	12.9029	296.6	5.37685	296.6	3.22527	296.6	0.615637
								296.8	173.008	296.8	41.5397	296.8	12.9165	296.8	5.38153	296.8	3.22694	296.8	0.620409
								297	173.117	297	41.5565	297	12.9301	297	5.38634	297	3.22848	297	0.619621
								297.2	173.207	297.2	41.5638	297.2	12.944	297.2	5.39195	297.2	3.23074	297.2	0.621176
								297.4	173.265	297.4	41.5744	297.4	12.9576	297.4	5.39703	297.4	3.23315	297.4	0.621085
								297.6	173.307	297.6	41.5875	297.6	12.9709	297.6	5.40407	297.6	3.23479	297.6	0.620586
								297.8	173.374	297.8	41.5954	297.8	12.9848	297.8	5.40755	297.8	3.23643	297.8	0.618931
								298	173.437	298	41.6071	298	12.9957	298	5.41218	298	3.23835	298	0.620112
								298.2	173.513	298.2	41.6179	298.2	13.0095	298.2	5.41348	298.2	3.24024	298.2	0.618754
								298.4	173.58	298.4	41.625	298.4	13.0208	298.4	5.41743	298.4	3.24173	298.4	0.619113
								298.6	173.638	298.6	41.6276	298.6	13.0357	298.6	5.42345	298.6	3.2436	298.6	0.618076
								298.8	173.675	298.8	41.6314	298.8	13.0483	298.8	5.42799	298.8	3.2459	298.8	0.618822
								299	173.709	299	41.6425	299	13.0635	299	5.43011	299	3.24748	299	0.621151
								299.2	173.747	299.2	41.6501	299.2	13.0783	299.2	5.43516	299.2	3.24919	299.2	0.624562
								299.4	173.84	299.4	41.6487	299.4	13.0964	299.4	5.43985	299.4	3.25115	299.4	0.625711
								299.6	173.914	299.6	41.6601	299.6	13.11	299.6	5.44632	299.6	3.25295	299.6	0.626204
								299.8	173.995	299.8	41.6648	299.8	13.1268	299.8	5.45155	299.8	3.2549	299.8	0.624327
								300	174.047	300	41.6749	300	13.1447	300	5.45761	300	3.25669	300	0.626485
								300.2	174.078	300.2	41.6838	300.2	13.159	300.2	5.46445	300.2	3.25905	300.2	0.622359
								300.4	174.105	300.4	41.6963	300.4	13.1757	300.4	5.47076	300.4	3.26019	300.4	0.62479
								300.6	174.152	300.6	41.7082	300.6	13.1938	300.6	5.47742	300.6	3.26228	300.6	0.622532
								300.8	174.201	300.8	41.7268	300.8	13.2142	300.8	5.48525	300.8	3.26447	300.8	0.622444
								301	174.247	301	41.7414	301	13.235	301	5.4928	301	3.26582	301	0.623663
								301.2	174.33	301.2	41.76	301.2	13.2554	301.2	5.50214	301.2	3.26775	301.2	0.62086
								301.4	174.447	301.4	41.7804	301.4	13.2668	301.4	5.5094	301.4	3.26936	301.4	0.617154
								301.6	174.51	301.6	41.8039	301.6	13.2819	301.6	5.51528	301.6	3.27087	301.6	0.617599
								301.8	174.626	301.8	41.8239	301.8	13.2949	301.8	5.52161	301.8	3.27256	301.8	0.624358
								302	174.758	302	41.8586	302	13.3061	302	5.52945	302	3.27448	302	0.622535
								302.2	174.893	302.2	41.8914	302.2	13.3223	302.2	5.53864	302.2	3.27584	302.2	0.632491
								302.4	175.026	302.4	41.9193	302.4	13.3325	302.4	5.54583	302.4	3.27718	302.4	0.637824
								302.6	175.14	302.6	41.9454	302.6	13.3487	302.6	5.55402	302.6	3.27866	302.6	0.652295
								302.8	175.181	302.8	41.9717	302.8	13.3614	302.8	5.56038	302.8	3.28061	302.8	0.661713
								303	175.189	303	41.9961	303	13.3829	303	5.56863	303	3.28223	303	0.659006
								303.2	175.147	303.2	42.0071	303.2	13.4143	303.2	5.5768	303.2	3.28407	303.2	0.664006
								303.4	175.174	303.4	42.0132	303.4	13.4406	303.4	5.58683	303.4	3.28566	303.4	0.657986
								303.6	175.067	303.6	42.0251	303.6	13.4625	303.6	5.59685	303.6	3.28703	303.6	0.63578
								303.8	174.948	303.8	42.037	303.8	13.4889	303.8	5.60945	303.8	3.2885	303.8	0.641297
								304	174.773	304	42.0469	304	13.5136	304	5.62266	304	3.29048	304	0.682302
								304.2	174.713	304.2	42.0587	304.2	13.5369	304.2	5.63621	304.2	3.29248
								304.4	174.938	304.4	42.0627	304.4	13.5455	304.4	5.65048	304.4	3.29388
								304.6	175.373	304.6	42.0608	304.6	13.5718	304.6	5.66251	304.6	3.29597
								304.8	175.764	304.8	42.0637	304.8	13.5919	304.8	5.67386	304.8	3.29773
										305	42.0674	305	13.6003	305	5.68708	305	3.29931
										305.2	42.0572	305.2	13.6192	305.2	5.70108	305.2	3.30132
										305.4	42.0492	305.4	13.6289	305.4	5.71174	305.4	3.30342
										305.6	42.067	305.6	13.654	305.6	5.72614	305.6	3.3049
										305.8	42.0625	305.8	13.6893	305.8	5.74024	305.8	3.30704
										306	42.072	306	13.7077	306	5.75093	306	3.30864
										306.2	42.066	306.2	13.7413	306.2	5.76246	306.2	3.30999
										306.4	42.0599	306.4	13.7698	306.4	5.77649	306.4	3.31155
										306.6	42.0865	306.6	13.822	306.6	5.79111	306.6	3.31298
										306.8	42.1097	306.8	13.8351	306.8	5.80768	306.8	3.31508
										307	42.1359	307	13.8694	307	5.82036	307	3.31677
										307.2	42.1342	307.2	13.9332	307.2	5.83596	307.2	3.31797
										307.4	42.195	307.4	14.0179	307.4	5.84626	307.4	3.32011
										307.6	42.1741	307.6	14.1071	307.6	5.86047	307.6	3.32131
										307.8	42.1618	307.8	14.2914	307.8	5.87442	307.8	3.32307
										308	42.1024	308	14.3424	308	5.89185	308	3.32437
										308.2	42.0424			308.2	5.90934	308.2	3.32586
										308.4	42.034			308.4	5.92103	308.4	3.32766
										308.6	42.0931			308.6	5.93148	308.6	3.32947
										308.8	42.1741			308.8	5.94565	308.8	3.33158
										309	42.3639			309	5.96129	309	3.33316
														309.2	5.9742	309.2	3.3347
														309.4	5.99173	309.4	3.3357
														309.6	6.00726	309.6	3.33727
														309.8	6.0232	309.8	3.33913
														310	6.03765	310	3.34018
														310.2	6.0492	310.2	3.34177
														310.4	6.0585	310.4	3.34267
														310.6	6.07421	310.6	3.34394
														310.8	6.08561	310.8	3.34621
														311	6.09747	311	3.34695
														311.2	6.11236	311.2	3.34857
														311.4	6.12453	311.4	3.35008
														311.6	6.13727	311.6	3.35161
														311.8	6.15278	311.8	3.35307
														312	6.15181	312	3.35469
														312.2	6.15126	312.2	3.35599
														312.4	6.14857	312.4	3.35765
														312.6	6.13391	312.6	3.35886
														312.8	6.13593	312.8	3.36
														313	6.13736	313	3.36142
														313.2	6.13557	313.2	3.36295
														313.4	6.12021	313.4	3.36413
														313.6	6.11703	313.6	3.36505
														313.8	6.13051	313.8	3.367
														314	6.12194	314	3.36826
														314.2	6.13939	314.2	3.36957
														314.4	6.1703	314.4	3.37073
														314.6	6.16897	314.6	3.37205
														314.8	6.17227	314.8	3.37337
														315	6.0993	315	3.37484
																315.2	3.37643
																315.4	3.37795
																315.6	3.37955
																315.8	3.3813
																316	3.38317
																316.2	3.38499
																316.4	3.38619
																316.6	3.38685
																316.8	3.38812
																317	3.39014
																317.2	3.39121
																317.4	3.3922
																317.6	3.39351
																317.8	3.39436
																318	3.39573
																318.2	3.3967
																318.4	3.39785
																318.6	3.39898
																318.8	3.3994
																319	3.40142
																319.2	3.40222
																319.4	3.40261
																319.6	3.40401
																319.8	3.40545
																320	3.40666
																320.2	3.40748
																320.4	3.40877
																320.6	3.41004
																320.8	3.41077
																321	3.41193
																321.2	3.41251
																321.4	3.41305
																321.6	3.41451
																321.8	3.41574
																322	3.41635
																322.2	3.41771
																322.4	3.41893
																322.6	3.41947
																322.8	3.42022
																323	3.42185
																323.2	3.42282
																323.4	3.42442
																323.6	3.42484
																323.8	3.42596
																324	3.42647
																324.2	3.42832
																324.4	3.42955
																324.6	3.42975
																324.8	3.43162
																325	3.43194
																325.2	3.43324
																325.4	3.43516
																325.6	3.43604
																325.8	3.43727
																326	3.4377
																326.2	3.43932
																326.4	3.44103
																326.6	3.44242
																326.8	3.4432
																327	3.44443
																327.2	3.44617
																327.4	3.44682
																327.6	3.44764
																327.8	3.44973
																328	3.45092
																328.2	3.45191
																328.4	3.45281
																328.6	3.45452
																328.8	3.45419
																329	3.45582
																329.2	3.45661
																329.4	3.45786
																329.6	3.45923
																329.8	3.46028
																330	3.46101
																330.2	3.46227
																330.4	3.4634
																330.6	3.46418
																330.8	3.4656
																331	3.46679
																331.2	3.46722
																331.4	3.46854
																331.6	3.4699
																331.8	3.47113
																332	3.47195
																332.2	3.47309
																332.4	3.47457
																332.6	3.47576
																332.8	3.47649
																333	3.4777
																333.2	3.47946
																333.4	3.48061
																333.6	3.48184
																333.8	3.48376
																334	3.48446
																334.2	3.48617
																334.4	3.48758
																334.6	3.48864
																334.8	3.48999
																335	3.49148
																335.2	3.49276
																335.4	3.49424
																335.6	3.49511
																335.8	3.49599
																336	3.49667
																336.2	3.4977
																336.4	3.49872
																336.6	3.49953
																336.8	3.5012
																337	3.50199
																337.2	3.50344
																337.4	3.50488
																337.6	3.50561
																337.8	3.50713
																338	3.50799
																338.2	3.50875
																338.4	3.50987
																338.6	3.51112
																338.8	3.51189
																339	3.51307
																339.2	3.51297
																339.4	3.51447
																339.6	3.51576
																339.8	3.51606
																340	3.51648
																340.2	3.51748
																340.4	3.51746
																340.6	3.51819
																340.8	3.51884
																341	3.51903
																341.2	3.51969
																341.4	3.51954
																341.6	3.52031
																341.8	3.52059
																342	3.5212
																342.2	3.52127
																342.4	3.52198
																342.6	3.52203
																342.8	3.52273
																343	3.52327
																343.2	3.5239
																343.4	3.52375
																343.6	3.52454
																343.8	3.525
																344	3.52496
																344.2	3.52541
																344.4	3.5263
																344.6	3.52671
																344.8	3.52704
																345	3.52634
																345.2	3.52695
																345.4	3.52786
																345.6	3.52763
																345.8	3.52776
																346	3.5287
																346.2	3.52947
																346.4	3.52881
																346.6	3.52899
																346.8	3.52975
																347	3.53007
																347.2	3.53066
																347.4	3.5308
																347.6	3.5314
																347.8	3.53234
																348	3.53267
																348.2	3.5329
																348.4	3.53394
																348.6	3.53364
																348.8	3.53386
																349	3.53517
																349.2	3.5357
																349.4	3.53538
																349.6	3.53632
																349.8	3.53708
																350	3.53833
																350.2	3.53842
																350.4	3.53907
																350.6	3.5396
																350.8	3.54014
																351	3.54135
																351.2	3.54099
																351.4	3.54183
																351.6	3.54311
																351.8	3.54406
																352	3.54432
																352.2	3.54437
																352.4	3.54511
																352.6	3.54571
																352.8	3.5465
																353	3.54641
																353.2	3.54738
																353.4	3.54852
																353.6	3.54977
																353.8	3.55022
																354	3.55096
																354.2	3.55279
																354.4	3.55354
																354.6	3.55347
																354.8	3.55494
																355	3.55532
																355.2	3.55572
																355.4	3.55702
																355.6	3.55853
																355.8	3.55903
																356	3.55963
																356.2	3.55988
																356.4	3.56209
																356.6	3.56287
																356.8	3.56346
																357	3.56522
																357.2	3.56568
																357.4	3.56604
																357.6	3.56634
																357.8	3.568
																358	3.56832
																358.2	3.56846
																358.4	3.56922
																358.6	3.56944
																358.8	3.57014
																359	3.57051
																359.2	3.57131
																359.4	3.57229
																359.6	3.57251
																359.8	3.57352
																360	3.57356
																360.2	3.57428
																360.4	3.57431
																360.6	3.57497
																360.8	3.57606
																361	3.57585
																361.2	3.57695
																361.4	3.57772
																361.6	3.57904
																361.8	3.57947
																362	3.58015
																362.2	3.58061
																362.4	3.58114
																362.6	3.58106
																362.8	3.58166
																363	3.58247
																363.2	3.58279
																363.4	3.58397
																363.6	3.58447
																363.8	3.58465
																364	3.58536
																364.2	3.58696
																364.4	3.58754
																364.6	3.58786
																364.8	3.58841
																365	3.589
																365.2	3.59039
																365.4	3.59118
																365.6	3.59172
																365.8	3.59251
																366	3.59336
																366.2	3.59448
																366.4	3.59552
																366.6	3.59688
																366.8	3.59807
																367	3.59863
																367.2	3.60054
																367.4	3.60109
																367.6	3.60248
																367.8	3.6032
																368	3.6035
																368.2	3.60581
																368.4	3.60665
																368.6	3.60824
																368.8	3.60931
																369	3.61032
																369.2	3.61106
																369.4	3.61214
																369.6	3.61379
																369.8	3.61449
																370	3.61611
																370.2	3.61728
																370.4	3.61971
																370.6	3.62121
																370.8	3.62242
																371	3.62392
																371.2	3.62489
																371.4	3.62524
																371.6	3.62675
																371.8	3.62832
																372	3.6285
																372.2	3.62959
																372.4	3.63101
																372.6	3.63172
																372.8	3.6322
																373	3.63225
																373.2	3.63319
																373.4	3.63452
																373.6	3.63491
																373.8	3.63504
																374	3.63538
																374.2	3.63614
																374.4	3.63678
																374.6	3.63751
																374.8	3.63803
																375	3.63855
																375.2	3.63998
																375.4	3.64015
																375.6	3.64048
																375.8	3.6402
																376	3.64088
																376.2	3.6419
																376.4	3.64278
																376.6	3.64271
																376.8	3.64396
																377	3.6461
																377.2	3.64589
																377.4	3.64628
																377.6	3.64843
																377.8	3.64939
																378	3.65129
																378.2	3.65222
																378.4	3.65365
																378.6	3.65452
																378.8	3.65593
																379	3.65688
																379.2	3.6574
																379.4	3.65846
																379.6	3.66009
																379.8	3.66075
																380	3.66288
																380.2	3.66364
																380.4	3.66432
																380.6	3.6666
																380.8	3.66769
																381	3.66843
																381.2	3.66922
[truncated: 185 more rows]

## Sheet: MSD_2200K
Sheet 5: Mean Square Displacement (MSD) at all volumes along 2200 K
V/Vx = 1.2		V/Vx = 1.1		V/Vx = 1.0		V/Vx = 0.95		V/Vx = 0.9		V/Vx = 0.85		V/Vx = 0.8		V/Vx = 0.75		V/Vx = 0.71		V/Vx = 0.67		V/Vx = 0.64		V/Vx = 0.6		V/Vx = 0.56		V/Vx = 0.54		V/Vx = 0.53
Time (ps)	MSD (Å2)	Time (ps)	MSD (Å2)	Time (ps)	MSD (Å2)	Time (ps)	MSD (Å2)	Time (ps)	MSD (Å2)	Time (ps)	MSD (Å2)	Time (ps)	MSD (Å2)	Time (ps)	MSD (Å2)	Time (ps)	MSD (Å2)	Time (ps)	MSD (Å2)	Time (ps)	MSD (Å2)	Time (ps)	MSD (Å2)	Time (ps)	MSD (Å2)	Time (ps)	MSD (Å2)	Time (ps)	MSD (Å2)
0	0	0	0	0	0	0	0	0	0	0	0	0	0	0	0	0	0	0	0	0	0	0	0	0	0	0	0	0	0
0.02	0.086006	0.02	0.085639	0.02	0.084974	0.02	0.084499	0.02	0.084098	0.02	0.083582	0.02	0.08281	0.02	0.082408	0.02	0.080941	0.02	0.079545	0.02	0.078625	0.02	0.07623	0.02	0.072809	0.02	0.070618	0.02	0.069717
[truncated: 1,908 more rows]

## Sheet: ACF_4000K
Sheet 6: Normalized stress autocorrelation function (NACF) at all volumes along 4000 K
[truncated: 78,303 more rows]

[truncated: 2 more sheets: ACF_3000K, ACF_2200K]
